# Supplementary material for: Control of the Rhizobia Nitrogen-Fixing Symbiosis by Common Bean MADS-Domain/AGL Transcription Factors
Source: Front Plant Sci. 2021 Jun 7;12:679463. doi: 10.3389/fpls.2021.679463 (PMC8216239; doi:10.3389/fpls.2021.679463)
Supplement: Supplementary file 1 [file Table_1.XLSX]

## Sheet: Athal 
Table S1. The AGL-TFs from Arabidopsis, P.vulgaris, L.japonicus, M.truncatula and G.max considered in the phylogenetic analysis
ID	Gene/Protein Name	Submitter Description
At4g18960	AG	floral homeotic protein agamous (AGAMOUS)
At3g58780	AGL1	MADS-box protein
At1g26310	AGL10	floral regulatory gene CAULIFLOWER
At1g17310	AGL100	MADS-box protein, AGL100
At1g47760	AGL102	MADS-box protein, AGL102
At1g22130	AGL104	MADS-box protein, AGL104
At4g09960	AGL11	MADS-box protein
At1g71692	AGL12	MADS-box protein
At3g61120	AGL13	MADS-box protein, AGL13
At4g11880	AGL14	MADS-box protein AGL14
At5g13790	AGL15	floral homeotic protein, AGL15
At3g57230	AGL16	MADS-box protein, AGL16
At2g22630	AGL17	MADS-box protein AGL17
At3g57390	AGL18	MADS-box protein
At4g22950	AGL19	MADS-box protein
At5g15800	AGL2	MADS-box protein AGL2
At2g45660	AGL20	MADS-box protein (AGL20)
At4g37940	AGL21	MADS-box protein
At2g22540	AGL22	MADS-box protein
At1g65360	AGL23	MADS-box protein
At4g24540	AGL24	MADS-box protein
At5g10140	AGL25	MADS box protein FLOWERING LOCUS F (FLF)
At1g77080	AGL27	MADS affecting flowering 1(MAF1)
At1g01530	AGL28	MADS-box protein
At2g34440	AGL29	MADS-box protein
At2g03710	AGL3	MADS-box protein (AGL3)
At2g03060	AGL30	MADS-box protein
At5g65050	AGL31	MADS-box protein
At5g23260	AGL32	MADS-box protein
At2g26320	AGL33	MADS-box protein
At5g26575 (OBSOLETE)/ AT5G26580	AGL34	MADS-box protein
At5g26630	AGL35	putative protein
At5g26650	AGL36	MADS-box protein
At1g65330	AGL37	MADS-box protein
At1g65300	AGL38	MADS-box protein
At5g27130	AGL39	MADS-box protein
At3g02310	AGL4	floral homeotic protein AGL4, SEPALLATA2 (SEP2)
At4g36590	AGL40	MADS-box protein
At5g62165	AGL42	MADS-box protein, AGL42
At2g14210	AGL44	MADS-box protein ANR1
At3g05860	AGL45	MADS-box protein, AGL45
At2g28700	AGL46	MADS-box protein, AGL46
At5g55690	AGL47	MADS-box protein, AGL47
At2g40210	AGL48	putative MADS-box protein, AGL48
At2g42830	AGL5	floral homeodomain transcription factor (AGL5)
At1g60920	AGL55	MADS-box protein, contains SRF-type TF, AGL55
At1g60880	AGL56	MADS-box protein, contains SRF-type TF, AGL56
At3g04100	AGL57	MADS-box protein, AGL57
At1g28450	AGL58	MADS-box protein, AGL58
At1g28460	AGL59	MADS-box protein, AGL59
At2g45650	AGL6	MADS-box protein (AGL6)
At1g72350	AGL60	MADS-box protein, AGL60
At2g24840	AGL61	MADS-box protein, AGL61
At5g60440	AGL62	MADS-box protein, AGL62
At1g31140	AGL63	MADS-box protein, AGL63
At1g18750	AGL65	MADS-box protein, AGL65
At1g77980	AGL66	hypothetical protein, AGL66
At1g77950	AGL67	MADS box transcription factor, putative, AGL67
At5g65070	AGL69	MADS-box protein, AGL69
At1g69120	AGL7	floral homeotic gene APETALA1
At5g65060	AGL70	MADS-box protein, AGL70
At5g51870	AGL71	MADS-box protein, AGL71
At5g51860	AGL72	MADS-box protein, AGL72
At5g38620	AGL73	MADS-box protein, AGL73
At1g48150	AGL74	MADS-box protein, AGL74
At3g30260	AGL79
At5g60910	AGL8	MADS-box protein
At5g48670	AGL80	MADS-box protein, AGL80
At5g58890	AGL82	MADS-box protein, AGL82
At5g49490	AGL83	MADS-box protein, AGL83
At5g49420	AGL84	MADS-box protein, AGL84
At1g31630	AGL86	MADS-box protein, AGL86
At1g22590	AGL87
At1g24260	AGL9	MADS-box protein
At5g27960	AGL90	MADS-box protein, AGL90
At3g66656	AGL91	MADS-box protein, AGL91
At1g31640	AGL92	MADS-box protein, AGL92
At1g69540	AGL94	MADS-box protein, AGL94
At2g15660	AGL95
At5g06500	AGL96	MADS-box protein, AGL96
At1g46408	AGL97	MADS-box protein, AGL97
At5g04640	AGL99	MADS-box protein, AGL99
At3g54340	AP3	floral homeotic protein APETALA3 (AP3)
At5g20240	PI	MADS-box protein

## Sheet: Phavu 
Table S1. The AGL-TFs from Arabidopsis, P.vulgaris, L.japonicus, M.truncatula and G.max considered in the phylogenetic analysis
ID	Chromosome	Start	End	Description	Remove
Phvul.001G186400	phavu.Chr01	45137550	45138297	MADS-box transcription factor family protein; IPR002100 (Transcription factor, MADS-box); GO:0003677 (DNA binding), GO:0046983 (protein dimerization activity)
Phvul.007G047800	phavu.Chr07	3852474	3853233	MADS-box transcription factor family protein; IPR002100 (Transcription factor, MADS-box); GO:0003677 (DNA binding), GO:0046983 (protein dimerization activity)
Phvul.007G047900	phavu.Chr07	3862711	3863884	MADS-box transcription factor family protein; IPR002100 (Transcription factor, MADS-box); GO:0003677 (DNA binding), GO:0046983 (protein dimerization activity)
Phvul.007G266800	phavu.Chr07	50505676	50507104	MADS-box transcription factor family protein; IPR002100 (Transcription factor, MADS-box); GO:0003677 (DNA binding), GO:0046983 (protein dimerization activity)
Phvul.002G212400	phavu.Chr02	37451698	37453782	MADS-box transcription factor 6 [Glycine max]; IPR002100 (Transcription factor, MADS-box); GO:0003677 (DNA binding), GO:0046983 (protein dimerization activity)
Phvul.003G039400	phavu.Chr03	4119350	4119686	MADS-box transcription factor family protein; IPR002100 (Transcription factor, MADS-box); GO:0003677 (DNA binding), GO:0046983 (protein dimerization activity)
Phvul.006G200400	phavu.Chr06	30509864	30511901	MADS-box transcription factor 6 [Glycine max]; IPR002100 (Transcription factor, MADS-box); GO:0003677 (DNA binding), GO:0046983 (protein dimerization activity)
Phvul.006G202300	phavu.Chr06	30647667	30653064	MADS-box transcription factor 6 [Glycine max]; IPR002100 (Transcription factor, MADS-box), IPR002487 (Transcription factor, K-box); GO:0003677 (DNA binding), GO:0003700 (sequence-specific DNA binding transcription factor activity), GO:0005634 (nucleus), GO:0046983 (protein dimerization activity)
Phvul.007G065600	phavu.Chr07	5847169	5851242	MADS-box transcription factor 6 [Glycine max]; IPR002100 (Transcription factor, MADS-box); GO:0003677 (DNA binding), GO:0046983 (protein dimerization activity)
Phvul.010G088100	phavu.Chr10	32859914	32861002	MADS-box transcription factor 6 [Glycine max]; IPR002100 (Transcription factor, MADS-box); GO:0003677 (DNA binding), GO:0046983 (protein dimerization activity)
Phvul.006G010700	phavu.Chr06	5191590	5192398	MADS-box transcription factor family protein; IPR002100 (Transcription factor, MADS-box); GO:0003677 (DNA binding), GO:0046983 (protein dimerization activity)
Phvul.006G077400	phavu.Chr06	19609298	19610107	MADS-box transcription factor family protein; IPR002100 (Transcription factor, MADS-box); GO:0003677 (DNA binding), GO:0046983 (protein dimerization activity)
Phvul.006G077700	phavu.Chr06	19630789	19631790	MADS-box transcription factor family protein; IPR002100 (Transcription factor, MADS-box); GO:0003677 (DNA binding), GO:0046983 (protein dimerization activity)
Phvul.006G077800	phavu.Chr06	19638819	19639667	MADS-box transcription factor family protein; IPR002100 (Transcription factor, MADS-box); GO:0003677 (DNA binding), GO:0046983 (protein dimerization activity)
Phvul.001G228600	phavu.Chr01	48972235	48972949	MADS-box transcription factor family protein; IPR002100 (Transcription factor, MADS-box); GO:0003677 (DNA binding), GO:0046983 (protein dimerization activity)
Phvul.006G077900	phavu.Chr06	19660320	19660857	SRF-type transcription factor (DNA-binding and dimerization domain) protein; IPR002100 (Transcription factor, MADS-box); GO:0003677 (DNA binding), GO:0046983 (protein dimerization activity)
Phvul.006G078000	phavu.Chr06	19669415	19670105	MADS-box transcription factor family protein; IPR002100 (Transcription factor, MADS-box); GO:0003677 (DNA binding), GO:0046983 (protein dimerization activity)
Phvul.006G078100	phavu.Chr06	19673571	19674306	SRF-type transcription factor (DNA-binding and dimerization domain) protein; IPR002100 (Transcription factor, MADS-box); GO:0003677 (DNA binding), GO:0046983 (protein dimerization activity)
Phvul.004G060500	phavu.Chr04	8132548	8133926	MADS-box transcription factor family protein; IPR002100 (Transcription factor, MADS-box); GO:0003677 (DNA binding), GO:0046983 (protein dimerization activity)
Phvul.004G060600	phavu.Chr04	8144380	8145211	MADS-box transcription factor family protein; IPR002100 (Transcription factor, MADS-box); GO:0003677 (DNA binding), GO:0046983 (protein dimerization activity)
Phvul.004G060900	phavu.Chr04	8179276	8180020	MADS-box transcription factor family protein; IPR002100 (Transcription factor, MADS-box); GO:0003677 (DNA binding), GO:0046983 (protein dimerization activity)
Phvul.004G061000	phavu.Chr04	8185705	8186536	MADS-box transcription factor family protein; IPR002100 (Transcription factor, MADS-box); GO:0003677 (DNA binding), GO:0046983 (protein dimerization activity)
Phvul.004G061100	phavu.Chr04	8190011	8190856	MADS-box transcription factor family protein; IPR002100 (Transcription factor, MADS-box); GO:0003677 (DNA binding), GO:0046983 (protein dimerization activity)
Phvul.004G061300	phavu.Chr04	8206978	8207869	MADS-box transcription factor 20-like [Glycine max]; IPR002100 (Transcription factor, MADS-box); GO:0003677 (DNA binding), GO:0046983 (protein dimerization activity)
Phvul.004G061500	phavu.Chr04	8217390	8218227	MADS-box transcription factor family protein; IPR002100 (Transcription factor, MADS-box); GO:0003677 (DNA binding), GO:0046983 (protein dimerization activity)
Phvul.004G061600	phavu.Chr04	8232943	8233834	MADS-box transcription factor 20-like [Glycine max]; IPR002100 (Transcription factor, MADS-box); GO:0003677 (DNA binding), GO:0046983 (protein dimerization activity)
Phvul.009G213800	phavu.Chr09	31659830	31660919	MADS-box transcription factor family protein; IPR002100 (Transcription factor, MADS-box); GO:0003677 (DNA binding), GO:0046983 (protein dimerization activity)
Phvul.005G000900	phavu.Chr05	73906	79414	MADS-box transcription factor family protein; IPR002100 (Transcription factor, MADS-box), IPR002487 (Transcription factor, K-box); GO:0003677 (DNA binding), GO:0003700 (sequence-specific DNA binding transcription factor activity), GO:0005634 (nucleus), GO:0046983 (protein dimerization activity)
Phvul.008G190600	phavu.Chr08	49611849	49620676	MADS-box transcription factor family protein; IPR002100 (Transcription factor, MADS-box), IPR002487 (Transcription factor, K-box); GO:0003677 (DNA binding), GO:0003700 (sequence-specific DNA binding transcription factor activity), GO:0005634 (nucleus), GO:0046983 (protein dimerization activity)
Phvul.010G087900	phavu.Chr10	32789316	32795530	MADS-box transcription factor family protein; IPR002100 (Transcription factor, MADS-box), IPR002487 (Transcription factor, K-box); GO:0003677 (DNA binding), GO:0003700 (sequence-specific DNA binding transcription factor activity), GO:0005634 (nucleus), GO:0046983 (protein dimerization activity)
Phvul.003G182800	phavu.Chr03	39436736	39441349	MADS-box transcription factor family protein; IPR002100 (Transcription factor, MADS-box), IPR002487 (Transcription factor, K-box); GO:0003677 (DNA binding), GO:0003700 (sequence-specific DNA binding transcription factor activity), GO:0005634 (nucleus), GO:0046983 (protein dimerization activity)
Phvul.004G042300	phavu.Chr04	4755888	4761333	MADS-box transcription factor family protein; IPR002100 (Transcription factor, MADS-box), IPR002487 (Transcription factor, K-box); GO:0003677 (DNA binding), GO:0003700 (sequence-specific DNA binding transcription factor activity), GO:0005634 (nucleus), GO:0046983 (protein dimerization activity)
Phvul.008G027900	phavu.Chr08	2315793	2321854	MADS-box transcription factor family protein; IPR002100 (Transcription factor, MADS-box), IPR002487 (Transcription factor, K-box); GO:0003677 (DNA binding), GO:0003700 (sequence-specific DNA binding transcription factor activity), GO:0005634 (nucleus), GO:0046983 (protein dimerization activity)
Phvul.002G309200	phavu.Chr02	47094018	47094531	MADS-box transcription factor 22-like [Glycine max]; IPR002100 (Transcription factor, MADS-box); GO:0003677 (DNA binding), GO:0046983 (protein dimerization activity)
Phvul.002G309400	phavu.Chr02	47101640	47102195	MADS-box transcription factor 22-like [Glycine max]; IPR002100 (Transcription factor, MADS-box); GO:0003677 (DNA binding), GO:0046983 (protein dimerization activity)
Phvul.002G309500	phavu.Chr02	47109854	47110433	MADS-box transcription factor 22-like [Glycine max]; IPR002100 (Transcription factor, MADS-box); GO:0003677 (DNA binding), GO:0046983 (protein dimerization activity)
Phvul.011G172800	phavu.Chr11	44518423	44518939	MADS-box transcription factor 1-like [Glycine max]; IPR002100 (Transcription factor, MADS-box); GO:0003677 (DNA binding), GO:0046983 (protein dimerization activity)
Phvul.002G143900	phavu.Chr02	27992630	27993350	MADS-box transcription factor 17-like [Glycine max]; IPR002100 (Transcription factor, MADS-box); GO:0003677 (DNA binding), GO:0046983 (protein dimerization activity)
Phvul.008G183700	phavu.Chr08	48502564	48519797	MADS-box transcription factor 6 [Glycine max]; IPR002100 (Transcription factor, MADS-box), IPR002487 (Transcription factor, K-box); GO:0003677 (DNA binding), GO:0003700 (sequence-specific DNA binding transcription factor activity), GO:0005634 (nucleus), GO:0046983 (protein dimerization activity)
Phvul.002G243200	phavu.Chr02	40988218	40993833	MADS-box transcription factor family protein; IPR002100 (Transcription factor, MADS-box), IPR002487 (Transcription factor, K-box); GO:0003677 (DNA binding), GO:0003700 (sequence-specific DNA binding transcription factor activity), GO:0005634 (nucleus), GO:0046983 (protein dimerization activity)
Phvul.006G034400	phavu.Chr06	13962323	13963173	MADS-box transcription factor 6 [Glycine max]; IPR002100 (Transcription factor, MADS-box); GO:0003677 (DNA binding), GO:0046983 (protein dimerization activity)
Phvul.006G169600	phavu.Chr06	28073370	28081210	MADS-box transcription factor family protein; IPR002100 (Transcription factor, MADS-box), IPR002487 (Transcription factor, K-box); GO:0003677 (DNA binding), GO:0003700 (sequence-specific DNA binding transcription factor activity), GO:0005634 (nucleus), GO:0046983 (protein dimerization activity)
Phvul.006G202200	phavu.Chr06	30637567	30644312	MADS-box transcription factor 6 [Glycine max]; IPR002100 (Transcription factor, MADS-box), IPR002487 (Transcription factor, K-box); GO:0003677 (DNA binding), GO:0003700 (sequence-specific DNA binding transcription factor activity), GO:0005634 (nucleus), GO:0046983 (protein dimerization activity)
Phvul.009G037300	phavu.Chr09	7765143	7768533	MADS-box transcription factor 17-like [Glycine max]; IPR002100 (Transcription factor, MADS-box), IPR002487 (Transcription factor, K-box); GO:0003677 (DNA binding), GO:0003700 (sequence-specific DNA binding transcription factor activity), GO:0005634 (nucleus), GO:0046983 (protein dimerization activity)
Phvul.007G205500	phavu.Chr07	44450745	44451219	MADS-box transcription factor family protein; IPR002100 (Transcription factor, MADS-box); GO:0003677 (DNA binding), GO:0046983 (protein dimerization activity)
Phvul.007G205700	phavu.Chr07	44468131	44468611	MADS-box transcription factor family protein; IPR002100 (Transcription factor, MADS-box); GO:0003677 (DNA binding), GO:0046983 (protein dimerization activity)
Phvul.001G068200	phavu.Chr01	8890571	8893027	MADS-box transcription factor family protein; IPR002100 (Transcription factor, MADS-box), IPR002487 (Transcription factor, K-box); GO:0003677 (DNA binding), GO:0003700 (sequence-specific DNA binding transcription factor activity), GO:0005634 (nucleus), GO:0046983 (protein dimerization activity)
Phvul.009G130000	phavu.Chr09	19152384	19155618	MADS-box transcription factor family protein; IPR002100 (Transcription factor, MADS-box), IPR002487 (Transcription factor, K-box); GO:0003677 (DNA binding), GO:0003700 (sequence-specific DNA binding transcription factor activity), GO:0005634 (nucleus), GO:0046983 (protein dimerization activity)
Phvul.003G182700	phavu.Chr03	39425974	39431373	MADS-box transcription factor 6 [Glycine max]; IPR002100 (Transcription factor, MADS-box), IPR002487 (Transcription factor, K-box); GO:0003677 (DNA binding), GO:0003700 (sequence-specific DNA binding transcription factor activity), GO:0005634 (nucleus), GO:0046983 (protein dimerization activity)
Phvul.009G203400	phavu.Chr09	30080598	30089684	MADS-box transcription factor 6 [Glycine max]; IPR002100 (Transcription factor, MADS-box), IPR002487 (Transcription factor, K-box); GO:0003677 (DNA binding), GO:0003700 (sequence-specific DNA binding transcription factor activity), GO:0005634 (nucleus), GO:0046983 (protein dimerization activity)
Phvul.002G215500	phavu.Chr02	37756298	37772359	MADS-box transcription factor 6 [Glycine max]; IPR002100 (Transcription factor, MADS-box), IPR002487 (Transcription factor, K-box); GO:0003677 (DNA binding), GO:0003700 (sequence-specific DNA binding transcription factor activity), GO:0005634 (nucleus), GO:0046983 (protein dimerization activity)
Phvul.003G213600	phavu.Chr03	42909871	42918665	MADS-box transcription factor 6 [Glycine max]; IPR002100 (Transcription factor, MADS-box), IPR002487 (Transcription factor, K-box); GO:0003677 (DNA binding), GO:0003700 (sequence-specific DNA binding transcription factor activity), GO:0005634 (nucleus), GO:0046983 (protein dimerization activity)
Phvul.008G073800	phavu.Chr08	6933834	6937059	MADS-box protein SOC1-like isoform X3 [Glycine max]; IPR002487 (Transcription factor, K-box); GO:0003700 (sequence-specific DNA binding transcription factor activity), GO:0005634 (nucleus)
Phvul.005G035900	phavu.Chr05	3356377	3362759	MADS-box transcription factor 6 [Glycine max]; IPR002100 (Transcription factor, MADS-box), IPR002487 (Transcription factor, K-box); GO:0003677 (DNA binding), GO:0003700 (sequence-specific DNA binding transcription factor activity), GO:0005634 (nucleus), GO:0046983 (protein dimerization activity)
Phvul.007G251600	phavu.Chr07	49018496	49022680	MADS-box transcription factor 6 [Glycine max]; IPR002100 (Transcription factor, MADS-box), IPR002487 (Transcription factor, K-box); GO:0003677 (DNA binding), GO:0003700 (sequence-specific DNA binding transcription factor activity), GO:0005634 (nucleus), GO:0046983 (protein dimerization activity)
Phvul.010G124300	phavu.Chr10	39430651	39431203	MADS-box transcription factor 6 [Glycine max]; IPR002100 (Transcription factor, MADS-box); GO:0003677 (DNA binding), GO:0046983 (protein dimerization activity)
Phvul.008G027800	phavu.Chr08	2299893	2307811	MADS-box transcription factor 6 [Glycine max]; IPR002100 (Transcription factor, MADS-box), IPR002487 (Transcription factor, K-box); GO:0003677 (DNA binding), GO:0003700 (sequence-specific DNA binding transcription factor activity), GO:0005634 (nucleus), GO:0046983 (protein dimerization activity)
Phvul.003G039200	phavu.Chr03	4092287	4096246	MADS-box transcription factor 6 [Glycine max]; IPR002100 (Transcription factor, MADS-box), IPR002487 (Transcription factor, K-box); GO:0003677 (DNA binding), GO:0003700 (sequence-specific DNA binding transcription factor activity), GO:0005634 (nucleus), GO:0046983 (protein dimerization activity)
Phvul.003G281000	phavu.Chr03	50655819	50665032	MADS-box transcription factor 6 [Glycine max]; IPR002100 (Transcription factor, MADS-box), IPR002487 (Transcription factor, K-box); GO:0003677 (DNA binding), GO:0003700 (sequence-specific DNA binding transcription factor activity), GO:0005634 (nucleus), GO:0046983 (protein dimerization activity)
Phvul.001G263400	phavu.Chr01	51735650	51740810	MADS-box transcription factor family protein; IPR002100 (Transcription factor, MADS-box), IPR002487 (Transcription factor, K-box); GO:0003677 (DNA binding), GO:0003700 (sequence-specific DNA binding transcription factor activity), GO:0005634 (nucleus), GO:0046983 (protein dimerization activity)
Phvul.002G172300	phavu.Chr02	32030020	32038105	MADS-box transcription factor family protein; IPR002100 (Transcription factor, MADS-box), IPR002487 (Transcription factor, K-box); GO:0003677 (DNA binding), GO:0003700 (sequence-specific DNA binding transcription factor activity), GO:0005634 (nucleus), GO:0046983 (protein dimerization activity)
Phvul.002G049800	phavu.Chr02	4634988	4635636	MADS-box transcription factor family protein; IPR002100 (Transcription factor, MADS-box); GO:0003677 (DNA binding), GO:0046983 (protein dimerization activity)
Phvul.007G048000	phavu.Chr07	3876554	3877440	MADS-box transcription factor family protein; IPR002100 (Transcription factor, MADS-box); GO:0003677 (DNA binding), GO:0046983 (protein dimerization activity)
Phvul.004G123500	phavu.Chr04	39560686	39573167	MADS-box transcription factor 17-like [Glycine max]; IPR002100 (Transcription factor, MADS-box), IPR002487 (Transcription factor, K-box); GO:0003677 (DNA binding), GO:0003700 (sequence-specific DNA binding transcription factor activity), GO:0005634 (nucleus), GO:0046983 (protein dimerization activity)
Phvul.007G065100	phavu.Chr07	5765964	5771214	MADS-box transcription factor 17-like [Glycine max]; IPR002100 (Transcription factor, MADS-box), IPR002487 (Transcription factor, K-box); GO:0003677 (DNA binding), GO:0003700 (sequence-specific DNA binding transcription factor activity), GO:0005634 (nucleus), GO:0046983 (protein dimerization activity)
Phvul.003G003800	phavu.Chr03	353568	357928	MADS-box transcription factor 6 [Glycine max]; IPR002100 (Transcription factor, MADS-box), IPR002487 (Transcription factor, K-box); GO:0003677 (DNA binding), GO:0003700 (sequence-specific DNA binding transcription factor activity), GO:0005634 (nucleus), GO:0046983 (protein dimerization activity)
Phvul.002G147600	phavu.Chr02	28542527	28547627	MADS-box transcription factor 6 [Glycine max]; IPR002100 (Transcription factor, MADS-box), IPR002487 (Transcription factor, K-box); GO:0003677 (DNA binding), GO:0003700 (sequence-specific DNA binding transcription factor activity), GO:0005634 (nucleus), GO:0046983 (protein dimerization activity)
Phvul.009G013900	phavu.Chr09	2214097	2218679	MADS-box transcription factor family protein; IPR002100 (Transcription factor, MADS-box), IPR002487 (Transcription factor, K-box); GO:0003677 (DNA binding), GO:0003700 (sequence-specific DNA binding transcription factor activity), GO:0005634 (nucleus), GO:0046983 (protein dimerization activity)
Phvul.002G183400	phavu.Chr02	33657064	33658054	MADS-box transcription factor 20-like [Glycine max]; IPR002100 (Transcription factor, MADS-box); GO:0003677 (DNA binding), GO:0046983 (protein dimerization activity)
Phvul.002G112200	phavu.Chr02	22865138	22867758	MADS-box transcription factor family protein; IPR002100 (Transcription factor, MADS-box), IPR002487 (Transcription factor, K-box); GO:0003677 (DNA binding), GO:0003700 (sequence-specific DNA binding transcription factor activity), GO:0005634 (nucleus), GO:0046983 (protein dimerization activity)
Phvul.011G005800	phavu.Chr11	430647	437018	MADS-box transcription factor 6 [Glycine max]; IPR002100 (Transcription factor, MADS-box), IPR002487 (Transcription factor, K-box); GO:0003677 (DNA binding), GO:0003700 (sequence-specific DNA binding transcription factor activity), GO:0005634 (nucleus), GO:0046983 (protein dimerization activity)
Phvul.002G170400	phavu.Chr02	31505119	31510997	MADS-box transcription factor 15-like [Glycine max]; IPR002100 (Transcription factor, MADS-box); GO:0003677 (DNA binding), GO:0046983 (protein dimerization activity)
Phvul.008G170400	phavu.Chr08	44445267	44452176	MADS-box transcription factor family protein; IPR002100 (Transcription factor, MADS-box); GO:0003677 (DNA binding), GO:0046983 (protein dimerization activity)
Phvul.003G107400	phavu.Chr03	26796331	26796880	MADS-box transcription factor family protein; IPR002100 (Transcription factor, MADS-box); GO:0003677 (DNA binding), GO:0046983 (protein dimerization activity)
Phvul.003G139900	phavu.Chr03	33274470	33274989	MADS-box transcription factor family protein; IPR002100 (Transcription factor, MADS-box); GO:0003677 (DNA binding), GO:0046983 (protein dimerization activity)
Phvul.001G196900	phavu.Chr01	46317740	46318886	AGAMOUS-like 38; IPR002100 (Transcription factor, MADS-box); GO:0003677 (DNA binding), GO:0046983 (protein dimerization activity)
Phvul.003G189100	phavu.Chr03	40133666	40138640	MADS-box transcription factor family protein; IPR002100 (Transcription factor, MADS-box); GO:0003677 (DNA binding), GO:0046983 (protein dimerization activity)
Phvul.003G039300	phavu.Chr03	4103707	4111904	MADS-box transcription factor 6 [Glycine max]; IPR002487 (Transcription factor, K-box); GO:0003700 (sequence-specific DNA binding transcription factor activity), GO:0005634 (nucleus)
Phvul.009G069300	phavu.Chr09	11714267	11717788	MADS-box transcription factor 1-like [Glycine max]; IPR002100 (Transcription factor, MADS-box); GO:0003677 (DNA binding), GO:0046983 (protein dimerization activity)
Phvul.002G194600	phavu.Chr02	35113293	35114589	agamous-like MADS-box protein AGL62-like [Glycine max]; IPR002100 (Transcription factor, MADS-box); GO:0003677 (DNA binding), GO:0046983 (protein dimerization activity)

## Sheet: Lotja
Table S1. The AGL-TFs from Arabidopsis, P.vulgaris, L.japonicus, M.truncatula and G.max considered in the phylogenetic analysis
ID	Chromosome	Start	End	Description
Lj0g3v0161009	lotja.Lj3.0_chr0	75671731	75672253	MADS-box protein [Glycine max]; IPR002100 (Transcription factor, MADS-box); GO:0003677 (DNA binding), GO:0046983 (protein dimerization activity)
Lj0g3v0161019	lotja.Lj3.0_chr0	75675058	75675604	MADS-box transcription factor 1-like [Glycine max]; IPR002100 (Transcription factor, MADS-box); GO:0003677 (DNA binding), GO:0046983 (protein dimerization activity)
Lj0g3v0161029	lotja.Lj3.0_chr0	75678145	75678692	MADS-box transcription factor 1-like [Glycine max]; IPR002100 (Transcription factor, MADS-box); GO:0003677 (DNA binding), GO:0046983 (protein dimerization activity)
Lj1g3v0705290	lotja.Lj3.0_chr1	9172455	9172980	MADS-box protein [Glycine max]; IPR002100 (Transcription factor, MADS-box); GO:0003677 (DNA binding), GO:0046983 (protein dimerization activity)
Lj2g3v0391810	lotja.Lj3.0_chr2	6114243	6115321	MADS-box transcription factor family protein; IPR002100 (Transcription factor, MADS-box); GO:0003677 (DNA binding), GO:0046983 (protein dimerization activity)
Lj5g3v2059610	lotja.Lj3.0_chr5	29746909	29747629	MADS-box transcription factor family protein; IPR002100 (Transcription factor, MADS-box); GO:0003677 (DNA binding), GO:0046983 (protein dimerization activity)
Lj5g3v2063130	lotja.Lj3.0_chr5	29887987	29888812	MADS-box transcription factor family protein; IPR002100 (Transcription factor, MADS-box); GO:0003677 (DNA binding), GO:0046983 (protein dimerization activity)
Lj0g3v0274319	lotja.Lj3.0_chr0	142208188	142209323	MADS-box transcription factor 6 [Glycine max]; IPR002100 (Transcription factor, MADS-box); GO:0003677 (DNA binding), GO:0046983 (protein dimerization activity)
Lj1g3v2608040	lotja.Lj3.0_chr1	30002065	30015755	MADS-box transcription factor 6 [Glycine max]; IPR002100 (Transcription factor, MADS-box), IPR002487 (Transcription factor, K-box); GO:0003677 (DNA binding), GO:0003700 (sequence-specific DNA binding transcription factor activity), GO:0005634 (nucleus), GO:0046983 (protein dimerization activity)
Lj1g3v3053740	lotja.Lj3.0_chr1	34828036	34831373	MADS-box transcription factor family protein; IPR002100 (Transcription factor, MADS-box); GO:0003677 (DNA binding), GO:0046983 (protein dimerization activity)
Lj0g3v0256589	lotja.Lj3.0_chr0	133200373	133200993	MADS-box transcription factor family protein; IPR002100 (Transcription factor, MADS-box); GO:0003677 (DNA binding), GO:0046983 (protein dimerization activity)
Lj0g3v0308399	lotja.Lj3.0_chr0	161028583	161029268	agamous-like MADS-box protein AGL80-like [Glycine max]; IPR002100 (Transcription factor, MADS-box); GO:0003677 (DNA binding), GO:0046983 (protein dimerization activity)
Lj1g3v1913900	lotja.Lj3.0_chr1	22754113	22754779	agamous-like MADS-box protein AGL80-like [Glycine max]; IPR002100 (Transcription factor, MADS-box); GO:0003677 (DNA binding), GO:0046983 (protein dimerization activity)
Lj1g3v2809220	lotja.Lj3.0_chr1	31938061	31939025	MADS-box family protein; IPR002100 (Transcription factor, MADS-box); GO:0003677 (DNA binding), GO:0046983 (protein dimerization activity)
Lj2g3v2736610	lotja.Lj3.0_chr2	36340936	36341746	agamous-like MADS-box protein AGL80-like [Glycine max]; IPR002100 (Transcription factor, MADS-box); GO:0003677 (DNA binding), GO:0046983 (protein dimerization activity)
Lj6g3v0408380	lotja.Lj3.0_chr6	3698246	3699606	MADS-box transcription factor family protein; IPR002100 (Transcription factor, MADS-box); GO:0003677 (DNA binding), GO:0046983 (protein dimerization activity)
Lj0g3v0294559	lotja.Lj3.0_chr0	153072934	153076121	MADS-box transcription factor 20-like [Glycine max]; IPR002100 (Transcription factor, MADS-box); GO:0003677 (DNA binding), GO:0046983 (protein dimerization activity)
Lj0g3v0294569	lotja.Lj3.0_chr0	153074941	153076121	MADS-box transcription factor family protein; IPR002100 (Transcription factor, MADS-box); GO:0003677 (DNA binding), GO:0046983 (protein dimerization activity)
Lj1g3v3948090	lotja.Lj3.0_chr1	46248133	46250434	MADS-box transcription factor family protein; IPR002100 (Transcription factor, MADS-box); GO:0003677 (DNA binding), GO:0046983 (protein dimerization activity)
Lj3g3v1981270	lotja.Lj3.0_chr3	25471908	25476124	MADS-box transcription factor family protein; IPR002100 (Transcription factor, MADS-box), IPR002487 (Transcription factor, K-box); GO:0003677 (DNA binding), GO:0003700 (sequence-specific DNA binding transcription factor activity), GO:0005634 (nucleus), GO:0046983 (protein dimerization activity)
Lj2g3v1105370	lotja.Lj3.0_chr2	17873615	17877157	MADS-box transcription factor family protein; IPR002100 (Transcription factor, MADS-box), IPR002487 (Transcription factor, K-box); GO:0003677 (DNA binding), GO:0003700 (sequence-specific DNA binding transcription factor activity), GO:0005634 (nucleus), GO:0046983 (protein dimerization activity)
Lj4g3v1736080	lotja.Lj3.0_chr4	24879273	24885688	MADS-box transcription factor family protein; IPR002100 (Transcription factor, MADS-box), IPR002487 (Transcription factor, K-box); GO:0003677 (DNA binding), GO:0003700 (sequence-specific DNA binding transcription factor activity), GO:0005634 (nucleus), GO:0046983 (protein dimerization activity)
Lj3g3v0409500	lotja.Lj3.0_chr3	3567666	3568433	MADS-box transcription factor 1 [Glycine max]; IPR002100 (Transcription factor, MADS-box); GO:0003677 (DNA binding), GO:0046983 (protein dimerization activity)
Lj4g3v2501680	lotja.Lj3.0_chr4	33923373	33923928	MADS-box transcription factor family protein; IPR002100 (Transcription factor, MADS-box); GO:0003677 (DNA binding), GO:0046983 (protein dimerization activity)
Lj5g3v1177040	lotja.Lj3.0_chr5	19114609	19115164	MADS-box transcription factor 6 [Glycine max]; IPR002100 (Transcription factor, MADS-box); GO:0003677 (DNA binding), GO:0046983 (protein dimerization activity)
Lj4g3v2628690	lotja.Lj3.0_chr4	35744379	35750639	MADS-box transcription factor family protein; IPR002100 (Transcription factor, MADS-box), IPR002487 (Transcription factor, K-box); GO:0003677 (DNA binding), GO:0003700 (sequence-specific DNA binding transcription factor activity), GO:0005634 (nucleus), GO:0046983 (protein dimerization activity)
Lj1g3v0175780	lotja.Lj3.0_chr1	1979289	1999987	MADS-box transcription factor 6 [Glycine max]; IPR002100 (Transcription factor, MADS-box), IPR002487 (Transcription factor, K-box); GO:0003677 (DNA binding), GO:0003700 (sequence-specific DNA binding transcription factor activity), GO:0005634 (nucleus), GO:0046983 (protein dimerization activity)
Lj2g3v1467850	lotja.Lj3.0_chr2	23207741	23218526	MADS-box transcription factor 6 [Glycine max]; IPR002100 (Transcription factor, MADS-box), IPR002487 (Transcription factor, K-box); GO:0003677 (DNA binding), GO:0003700 (sequence-specific DNA binding transcription factor activity), GO:0005634 (nucleus), GO:0046983 (protein dimerization activity)
Lj0g3v0360549	lotja.Lj3.0_chr0	189894777	189898502	MADS-box transcription factor 6 [Glycine max]; IPR002100 (Transcription factor, MADS-box), IPR002487 (Transcription factor, K-box); GO:0003677 (DNA binding), GO:0003700 (sequence-specific DNA binding transcription factor activity), GO:0005634 (nucleus), GO:0046983 (protein dimerization activity)
Lj4g3v0385780	lotja.Lj3.0_chr4	4950344	4960580	MADS-box transcription factor 6 [Glycine max]; IPR002100 (Transcription factor, MADS-box), IPR002487 (Transcription factor, K-box); GO:0003677 (DNA binding), GO:0003700 (sequence-specific DNA binding transcription factor activity), GO:0005634 (nucleus), GO:0046983 (protein dimerization activity)
Lj0g3v0267059	lotja.Lj3.0_chr0	138386717	138387182	MADS-box transcription factor family protein; IPR002100 (Transcription factor, MADS-box); GO:0003677 (DNA binding), GO:0046983 (protein dimerization activity)
Lj1g3v3466130	lotja.Lj3.0_chr1	40344263	40345801	agamous-like MADS-box protein AGL80-like [Glycine max]; IPR002100 (Transcription factor, MADS-box); GO:0003677 (DNA binding), GO:0046983 (protein dimerization activity)
Lj1g3v3476150	lotja.Lj3.0_chr1	40368168	40369680	agamous-like MADS-box protein AGL80-like [Glycine max]; IPR002100 (Transcription factor, MADS-box); GO:0003677 (DNA binding), GO:0046983 (protein dimerization activity)
Lj4g3v2400600	lotja.Lj3.0_chr4	33099091	33099562	agamous-like MADS-box protein AGL80-like [Glycine max]; IPR002100 (Transcription factor, MADS-box); GO:0003677 (DNA binding), GO:0046983 (protein dimerization activity)
Lj5g3v0035460	lotja.Lj3.0_chr5	186952	187423	MADS-box transcription factor family protein; IPR002100 (Transcription factor, MADS-box); GO:0003677 (DNA binding), GO:0046983 (protein dimerization activity)
Lj0g3v0217379	lotja.Lj3.0_chr0	110638348	110639000	MADS-box transcription factor family protein; IPR002100 (Transcription factor, MADS-box); GO:0003677 (DNA binding), GO:0046983 (protein dimerization activity)
Lj1g3v0886560	lotja.Lj3.0_chr1	11304628	11306101	MADS-box transcription factor family protein; IPR002100 (Transcription factor, MADS-box), IPR002487 (Transcription factor, K-box); GO:0003677 (DNA binding), GO:0003700 (sequence-specific DNA binding transcription factor activity), GO:0005634 (nucleus), GO:0046983 (protein dimerization activity)
Lj0g3v0012409	lotja.Lj3.0_chr0	4684136	4694682	MADS-box transcription factor 6 [Glycine max]; IPR002100 (Transcription factor, MADS-box), IPR002487 (Transcription factor, K-box); GO:0003677 (DNA binding), GO:0003700 (sequence-specific DNA binding transcription factor activity), GO:0005634 (nucleus), GO:0046983 (protein dimerization activity)
Lj4g3v1736110	lotja.Lj3.0_chr4	24898686	24914462	MADS-box transcription factor 6 [Glycine max]; IPR002100 (Transcription factor, MADS-box), IPR002487 (Transcription factor, K-box); GO:0003677 (DNA binding), GO:0003700 (sequence-specific DNA binding transcription factor activity), GO:0005634 (nucleus), GO:0046983 (protein dimerization activity)
Lj4g3v1327620	lotja.Lj3.0_chr4	19573036	19580282	MADS-box transcription factor 6 [Glycine max]; IPR002100 (Transcription factor, MADS-box), IPR002487 (Transcription factor, K-box); GO:0003677 (DNA binding), GO:0003700 (sequence-specific DNA binding transcription factor activity), GO:0005634 (nucleus), GO:0046983 (protein dimerization activity)
Lj0g3v0074119	lotja.Lj3.0_chr0	27901023	27905484	MADS-box transcription factor 6 [Glycine max]; IPR002100 (Transcription factor, MADS-box), IPR002487 (Transcription factor, K-box); GO:0003677 (DNA binding), GO:0003700 (sequence-specific DNA binding transcription factor activity), GO:0005634 (nucleus), GO:0046983 (protein dimerization activity)
Lj3g3v3666580	lotja.Lj3.0_chr3	44649676	44652452	MADS-box transcription factor family protein; IPR002100 (Transcription factor, MADS-box); GO:0003677 (DNA binding), GO:0046983 (protein dimerization activity)
Lj0g3v0332129	lotja.Lj3.0_chr0	173747785	173748979	MADS-box protein [Glycine max]; IPR002100 (Transcription factor, MADS-box); GO:0003677 (DNA binding), GO:0046983 (protein dimerization activity)
Lj1g3v3053790	lotja.Lj3.0_chr1	34846931	34854160	MADS-box transcription factor 6 [Glycine max]; IPR002100 (Transcription factor, MADS-box), IPR002487 (Transcription factor, K-box); GO:0003677 (DNA binding), GO:0003700 (sequence-specific DNA binding transcription factor activity), GO:0005634 (nucleus), GO:0046983 (protein dimerization activity)
Lj2g3v1105380	lotja.Lj3.0_chr2	17881200	17886147	K-box region and MADS-box transcription factor family protein; IPR002487 (Transcription factor, K-box); GO:0003700 (sequence-specific DNA binding transcription factor activity), GO:0005634 (nucleus)
Lj4g3v2573630	lotja.Lj3.0_chr4	34357366	34362892	MADS-box transcription factor family protein; IPR002100 (Transcription factor, MADS-box), IPR002487 (Transcription factor, K-box); GO:0003677 (DNA binding), GO:0003700 (sequence-specific DNA binding transcription factor activity), GO:0005634 (nucleus), GO:0046983 (protein dimerization activity)
Lj0g3v0047359	lotja.Lj3.0_chr0	15804065	15804725	MADS-box transcription factor family protein; IPR002100 (Transcription factor, MADS-box); GO:0003677 (DNA binding), GO:0046983 (protein dimerization activity)
Lj0g3v0067779	lotja.Lj3.0_chr0	24120294	24121023	MADS-box transcription factor family protein; IPR002100 (Transcription factor, MADS-box); GO:0003677 (DNA binding), GO:0046983 (protein dimerization activity)
Lj1g3v1020040	lotja.Lj3.0_chr1	12908913	12909573	MADS-box transcription factor family protein; IPR002100 (Transcription factor, MADS-box); GO:0003677 (DNA binding), GO:0046983 (protein dimerization activity)
Lj2g3v0462690	lotja.Lj3.0_chr2	6593821	6621887	MADS-box transcription factor 17-like [Glycine max]; IPR002100 (Transcription factor, MADS-box), IPR002487 (Transcription factor, K-box); GO:0003677 (DNA binding), GO:0003700 (sequence-specific DNA binding transcription factor activity), GO:0005634 (nucleus), GO:0046983 (protein dimerization activity)
Lj5g3v2029620	lotja.Lj3.0_chr5	28749462	28751736	MADS-box transcription factor 17-like [Glycine max]; IPR002100 (Transcription factor, MADS-box), IPR002487 (Transcription factor, K-box); GO:0003677 (DNA binding), GO:0003700 (sequence-specific DNA binding transcription factor activity), GO:0005634 (nucleus), GO:0046983 (protein dimerization activity)
Lj2g3v1450690	lotja.Lj3.0_chr2	22800089	22804107	MADS-box transcription factor 6 [Glycine max]; IPR002100 (Transcription factor, MADS-box), IPR002487 (Transcription factor, K-box); GO:0003677 (DNA binding), GO:0003700 (sequence-specific DNA binding transcription factor activity), GO:0005634 (nucleus), GO:0046983 (protein dimerization activity)
Lj5g3v2258490	lotja.Lj3.0_chr5	32822110	32823034	MADS-box transcription factor 20-like [Glycine max]; IPR002100 (Transcription factor, MADS-box); GO:0003677 (DNA binding), GO:0046983 (protein dimerization activity)
Lj4g3v1000010	lotja.Lj3.0_chr4	14497290	14502079	MADS-box transcription factor family protein; IPR002100 (Transcription factor, MADS-box), IPR002487 (Transcription factor, K-box); GO:0003677 (DNA binding), GO:0003700 (sequence-specific DNA binding transcription factor activity), GO:0005634 (nucleus), GO:0046983 (protein dimerization activity)
Lj3g3v3737720	lotja.Lj3.0_chr3	45217886	45221429	MADS-box transcription factor 6 [Glycine max]; IPR002100 (Transcription factor, MADS-box), IPR002487 (Transcription factor, K-box); GO:0003677 (DNA binding), GO:0003700 (sequence-specific DNA binding transcription factor activity), GO:0005634 (nucleus), GO:0046983 (protein dimerization activity)
Lj0g3v0090079	lotja.Lj3.0_chr0	37038601	37038958	MADS-box transcription factor 6 [Glycine max]; IPR002100 (Transcription factor, MADS-box); GO:0003677 (DNA binding), GO:0046983 (protein dimerization activity)

## Sheet: Medtr 
Table S1. The AGL-TFs from Arabidopsis, P.vulgaris, L.japonicus, M.truncatula and G.max considered in the phylogenetic analysis
ID	Chromosome	Start	End	Description
Medtr0121s0080	medtr.scaffold0121	34616	35327	MADS-box transcription factor family protein; IPR002100 (Transcription factor, MADS-box); GO:0003677 (DNA binding), GO:0046983 (protein dimerization activity)
Medtr0121s0100	medtr.scaffold0121	38845	39241	MADS-box transcription factor family protein; IPR002100 (Transcription factor, MADS-box); GO:0003677 (DNA binding), GO:0046983 (protein dimerization activity)
Medtr1g012570	medtr.chr1	2540402	2541116	MADS-box transcription factor family protein; IPR002100 (Transcription factor, MADS-box); GO:0003677 (DNA binding), GO:0046983 (protein dimerization activity)
Medtr1g075600	medtr.chr1	33477284	33477998	MADS-box transcription factor family protein; IPR002100 (Transcription factor, MADS-box); GO:0003677 (DNA binding), GO:0046983 (protein dimerization activity)
Medtr1g077360	medtr.chr1	34506422	34507136	MADS-box transcription factor family protein; IPR002100 (Transcription factor, MADS-box); GO:0003677 (DNA binding), GO:0046983 (protein dimerization activity)
Medtr1g105910	medtr.chr1	47830255	47830969	MADS-box transcription factor family protein; IPR002100 (Transcription factor, MADS-box); GO:0003677 (DNA binding), GO:0046983 (protein dimerization activity)
Medtr1g105920	medtr.chr1	47840339	47841053	MADS-box transcription factor family protein; IPR002100 (Transcription factor, MADS-box); GO:0003677 (DNA binding), GO:0046983 (protein dimerization activity)
Medtr1g106070	medtr.chr1	48004963	48005515	MADS-box transcription factor family protein; IPR002100 (Transcription factor, MADS-box); GO:0003677 (DNA binding), GO:0046983 (protein dimerization activity)
Medtr1g108510	medtr.chr1	49048495	49049182	MADS-box transcription factor family protein; IPR002100 (Transcription factor, MADS-box); GO:0003677 (DNA binding), GO:0046983 (protein dimerization activity)
Medtr1g108580	medtr.chr1	49063547	49064234	MADS-box transcription factor family protein; IPR002100 (Transcription factor, MADS-box); GO:0003677 (DNA binding), GO:0046983 (protein dimerization activity)
Medtr2g030740	medtr.chr2	11619845	11620559	MADS-box transcription factor family protein; IPR002100 (Transcription factor, MADS-box); GO:0003677 (DNA binding), GO:0046983 (protein dimerization activity)
Medtr2g085250	medtr.chr2	33246144	33246858	MADS-box transcription factor family protein; IPR002100 (Transcription factor, MADS-box); GO:0003677 (DNA binding), GO:0046983 (protein dimerization activity)
Medtr2g085280	medtr.chr2	33238223	33238937	MADS-box transcription factor family protein; IPR002100 (Transcription factor, MADS-box); GO:0003677 (DNA binding), GO:0046983 (protein dimerization activity)
Medtr2g093190	medtr.chr2	39705654	39706341	MADS-box transcription factor family protein; IPR002100 (Transcription factor, MADS-box); GO:0003677 (DNA binding), GO:0046983 (protein dimerization activity)
Medtr3g030770	medtr.chr3	9757250	9757937	MADS-box transcription factor family protein; IPR002100 (Transcription factor, MADS-box); GO:0003677 (DNA binding), GO:0046983 (protein dimerization activity)
Medtr3g030780	medtr.chr3	9761314	9761713	MADS-box transcription factor family protein; IPR002100 (Transcription factor, MADS-box); GO:0003677 (DNA binding), GO:0046983 (protein dimerization activity)
Medtr3g052870	medtr.chr3	20959657	20960369	MADS-box transcription factor family protein; IPR002100 (Transcription factor, MADS-box); GO:0003677 (DNA binding), GO:0046983 (protein dimerization activity)
Medtr3g052920	medtr.chr3	20973560	20974265	MADS-box transcription factor family protein; IPR002100 (Transcription factor, MADS-box); GO:0003677 (DNA binding), GO:0046983 (protein dimerization activity)
Medtr5g045560	medtr.chr5	19987970	19988684	MADS-box transcription factor family protein; IPR002100 (Transcription factor, MADS-box); GO:0003677 (DNA binding), GO:0046983 (protein dimerization activity)
Medtr5g053390	medtr.chr5	22001812	22002526	MADS-box transcription factor family protein; IPR002100 (Transcription factor, MADS-box); GO:0003677 (DNA binding), GO:0046983 (protein dimerization activity)
Medtr5g055100	medtr.chr5	22699941	22700655	MADS-box transcription factor family protein; IPR002100 (Transcription factor, MADS-box); GO:0003677 (DNA binding), GO:0046983 (protein dimerization activity)
Medtr7g062350	medtr.chr7	22650130	22650877	MADS-box transcription factor family protein; IPR002100 (Transcription factor, MADS-box); GO:0003677 (DNA binding), GO:0046983 (protein dimerization activity)
Medtr8g043650	medtr.chr8	16776122	16776836	MADS-box transcription factor family protein; IPR002100 (Transcription factor, MADS-box); GO:0003677 (DNA binding), GO:0046983 (protein dimerization activity)
Medtr4g093970	medtr.chr4	37162661	37172687	MADS-box transcription factor 6 [Glycine max]; IPR002100 (Transcription factor, MADS-box), IPR002487 (Transcription factor, K-box); GO:0003677 (DNA binding), GO:0003700 (sequence-specific DNA binding transcription factor activity), GO:0005634 (nucleus), GO:0046983 (protein dimerization activity)
Medtr7g075870	medtr.chr7	28481459	28500972	MADS-box transcription factor 6 [Glycine max]; IPR002100 (Transcription factor, MADS-box), IPR002487 (Transcription factor, K-box); GO:0003677 (DNA binding), GO:0003700 (sequence-specific DNA binding transcription factor activity), GO:0005634 (nucleus), GO:0046983 (protein dimerization activity)
Medtr2g016210	medtr.chr2	4921800	4922880	AGAMOUS-like 80; IPR002100 (Transcription factor, MADS-box); GO:0003677 (DNA binding), GO:0046983 (protein dimerization activity)
Medtr2g035580	medtr.chr2	15081618	15082482	agamous-like MADS-box protein AGL80-like [Glycine max]; IPR002100 (Transcription factor, MADS-box); GO:0003677 (DNA binding), GO:0046983 (protein dimerization activity)
Medtr3g031100	medtr.chr3	26894501	26896508	MADS-box transcription factor family protein; IPR002100 (Transcription factor, MADS-box); GO:0003677 (DNA binding), GO:0046983 (protein dimerization activity)
Medtr3g031240	medtr.chr3	26972134	26974058	MADS-box transcription factor family protein; IPR002100 (Transcription factor, MADS-box); GO:0003677 (DNA binding), GO:0046983 (protein dimerization activity)
Medtr3g466980	medtr.chr3	27598410	27599757	MADS-box transcription factor family protein; IPR002100 (Transcription factor, MADS-box); GO:0003677 (DNA binding), GO:0046983 (protein dimerization activity)
Medtr3g467080	medtr.chr3	27640646	27641330	MADS-box transcription factor family protein; IPR002100 (Transcription factor, MADS-box); GO:0003677 (DNA binding), GO:0046983 (protein dimerization activity)
Medtr4g063790	medtr.chr4	23674847	23675586	MADS-box transcription factor family protein; IPR002100 (Transcription factor, MADS-box); GO:0003677 (DNA binding), GO:0046983 (protein dimerization activity)
Medtr2g035610	medtr.chr2	15072864	15073233	MADS-box transcription factor family protein; IPR002100 (Transcription factor, MADS-box); GO:0003677 (DNA binding), GO:0046983 (protein dimerization activity)
Medtr3g065100	medtr.chr3	29357649	29358378	MADS-box transcription factor family protein; IPR002100 (Transcription factor, MADS-box); GO:0003677 (DNA binding), GO:0046983 (protein dimerization activity)
Medtr4g028800	medtr.chr4	9895125	9895347	SRF-type transcription factor (DNA-binding and dimerization domain) protein; IPR002100 (Transcription factor, MADS-box); GO:0003677 (DNA binding), GO:0046983 (protein dimerization activity)
Medtr4g031910	medtr.chr4	10986756	10987446	agamous-like MADS-box protein AGL80-like [Glycine max]; IPR002100 (Transcription factor, MADS-box); GO:0003677 (DNA binding), GO:0046983 (protein dimerization activity)
Medtr4g032260	medtr.chr4	11095771	11096254	agamous-like MADS-box protein AGL80-like [Glycine max]; IPR002100 (Transcription factor, MADS-box); GO:0003677 (DNA binding), GO:0046983 (protein dimerization activity)
Medtr4g032290	medtr.chr4	11106466	11107162	SRF-type transcription factor (DNA-binding and dimerization domain) protein; IPR002100 (Transcription factor, MADS-box); GO:0003677 (DNA binding), GO:0046983 (protein dimerization activity)
Medtr4g032620	medtr.chr4	11247718	11248414	MADS-box transcription factor family protein; IPR002100 (Transcription factor, MADS-box); GO:0003677 (DNA binding), GO:0046983 (protein dimerization activity)
Medtr5g075380	medtr.chr5	32041714	32042248	agamous-like MADS-box protein AGL80-like [Glycine max]; IPR002100 (Transcription factor, MADS-box); GO:0003677 (DNA binding), GO:0046983 (protein dimerization activity)
Medtr8g036130	medtr.chr8	13308091	13309144	SRF-type transcription factor (DNA-binding and dimerization domain) protein; IPR002100 (Transcription factor, MADS-box); GO:0003677 (DNA binding), GO:0046983 (protein dimerization activity)
Medtr2g049530	medtr.chr2	21818879	21819458	MADS-box transcription factor family protein; IPR002100 (Transcription factor, MADS-box); GO:0003677 (DNA binding), GO:0046983 (protein dimerization activity)
Medtr2g049610	medtr.chr2	21867991	21868711	MADS-box transcription factor 20-like [Glycine max]; IPR002100 (Transcription factor, MADS-box); GO:0003677 (DNA binding), GO:0046983 (protein dimerization activity)
Medtr2g049630	medtr.chr2	21875849	21876962	MADS-box transcription factor family protein; IPR002100 (Transcription factor, MADS-box); GO:0003677 (DNA binding), GO:0046983 (protein dimerization activity)
Medtr4g045977	medtr.chr4	15977632	15978817	MADS-box transcription factor family protein; IPR002100 (Transcription factor, MADS-box); GO:0003677 (DNA binding), GO:0046983 (protein dimerization activity)
Medtr4g107170	medtr.chr4	44259982	44260750	MADS-box transcription factor family protein; IPR002100 (Transcription factor, MADS-box); GO:0003677 (DNA binding), GO:0046983 (protein dimerization activity)
Medtr3g005530	medtr.chr3	244288	250595	MADS-box transcription factor family protein; IPR002100 (Transcription factor, MADS-box), IPR002487 (Transcription factor, K-box); GO:0003677 (DNA binding), GO:0003700 (sequence-specific DNA binding transcription factor activity), GO:0005634 (nucleus), GO:0046983 (protein dimerization activity)
Medtr3g452380	medtr.chr3	19134711	19142846	MADS-box transcription factor family protein; IPR002100 (Transcription factor, MADS-box), IPR002487 (Transcription factor, K-box); GO:0003677 (DNA binding), GO:0003700 (sequence-specific DNA binding transcription factor activity), GO:0005634 (nucleus), GO:0046983 (protein dimerization activity)
Medtr7g075850	medtr.chr7	28470158	28476820	MADS-box transcription factor family protein; IPR002100 (Transcription factor, MADS-box), IPR002487 (Transcription factor, K-box); GO:0003677 (DNA binding), GO:0003700 (sequence-specific DNA binding transcription factor activity), GO:0005634 (nucleus), GO:0046983 (protein dimerization activity)
Medtr8g033270	medtr.chr8	12807413	12812091	MADS-box transcription factor family protein; IPR002100 (Transcription factor, MADS-box), IPR002487 (Transcription factor, K-box); GO:0003677 (DNA binding), GO:0003700 (sequence-specific DNA binding transcription factor activity), GO:0005634 (nucleus), GO:0046983 (protein dimerization activity)
Medtr4g109810	medtr.chr4	45671371	45677774	MADS-box transcription factor family protein; IPR002100 (Transcription factor, MADS-box), IPR002487 (Transcription factor, K-box); GO:0003677 (DNA binding), GO:0003700 (sequence-specific DNA binding transcription factor activity), GO:0005634 (nucleus), GO:0046983 (protein dimerization activity)
Medtr5g046870	medtr.chr5	20534163	20543656	MADS-box transcription factor family protein; IPR002100 (Transcription factor, MADS-box); GO:0003677 (DNA binding), GO:0046983 (protein dimerization activity)
Medtr6g015975	medtr.chr6	5652655	5658093	MADS-box transcription factor family protein; IPR002100 (Transcription factor, MADS-box), IPR002487 (Transcription factor, K-box); GO:0003677 (DNA binding), GO:0003700 (sequence-specific DNA binding transcription factor activity), GO:0005634 (nucleus), GO:0046983 (protein dimerization activity)
Medtr7g016600	medtr.chr7	5229941	5235077	MADS-box transcription factor family protein; IPR002100 (Transcription factor, MADS-box), IPR002487 (Transcription factor, K-box); GO:0003677 (DNA binding), GO:0003700 (sequence-specific DNA binding transcription factor activity), GO:0005634 (nucleus), GO:0046983 (protein dimerization activity)
Medtr1g047550	medtr.chr1	17978798	17979338	MADS-box transcription factor family protein; IPR002100 (Transcription factor, MADS-box); GO:0003677 (DNA binding), GO:0046983 (protein dimerization activity)
Medtr1g054265	medtr.chr1	23310043	23310553	MADS-box transcription factor family protein; IPR002100 (Transcription factor, MADS-box); GO:0003677 (DNA binding), GO:0046983 (protein dimerization activity)
Medtr1g063160	medtr.chr1	27791445	27791985	MADS-box transcription factor family protein; IPR002100 (Transcription factor, MADS-box); GO:0003677 (DNA binding), GO:0046983 (protein dimerization activity)
Medtr4g131030	medtr.chr4	54650375	54651099	MADS-box transcription factor family protein; IPR002100 (Transcription factor, MADS-box); GO:0003677 (DNA binding), GO:0046983 (protein dimerization activity)
Medtr8g046350	medtr.chr8	18147932	18148424	MADS-box transcription factor family protein; IPR002100 (Transcription factor, MADS-box); GO:0003677 (DNA binding), GO:0046983 (protein dimerization activity)
Medtr8g051580	medtr.chr8	19162446	19162992	MADS-box transcription factor 17-like [Glycine max]; IPR002100 (Transcription factor, MADS-box); GO:0003677 (DNA binding), GO:0046983 (protein dimerization activity)
Medtr8g079502	medtr.chr8	34105686	34106232	MADS-box transcription factor family protein; IPR002100 (Transcription factor, MADS-box); GO:0003677 (DNA binding), GO:0046983 (protein dimerization activity)
Medtr2g017865	medtr.chr2	5545791	5553523	MADS-box transcription factor family protein; IPR002100 (Transcription factor, MADS-box), IPR002487 (Transcription factor, K-box); GO:0003677 (DNA binding), GO:0003700 (sequence-specific DNA binding transcription factor activity), GO:0005634 (nucleus), GO:0046983 (protein dimerization activity)
Medtr8g087860	medtr.chr8	36350162	36354700	MADS-box transcription factor 6 [Glycine max]; IPR002100 (Transcription factor, MADS-box), IPR002487 (Transcription factor, K-box); GO:0003677 (DNA binding), GO:0003700 (sequence-specific DNA binding transcription factor activity), GO:0005634 (nucleus), GO:0046983 (protein dimerization activity)
Medtr5g031000	medtr.chr5	13286490	13299731	MADS-box transcription factor 6 [Glycine max]; IPR002100 (Transcription factor, MADS-box), IPR002487 (Transcription factor, K-box); GO:0003677 (DNA binding), GO:0003700 (sequence-specific DNA binding transcription factor activity), GO:0005634 (nucleus), GO:0046983 (protein dimerization activity)
Medtr5g066960	medtr.chr5	28268128	28268314	MADS-box transcription factor 6 [Glycine max]; IPR002100 (Transcription factor, MADS-box); GO:0003677 (DNA binding), GO:0046983 (protein dimerization activity)
Medtr5g066180	medtr.chr5	27898109	27916824	MADS-box transcription factor 6 [Glycine max]; IPR002100 (Transcription factor, MADS-box), IPR002487 (Transcription factor, K-box); GO:0003677 (DNA binding), GO:0003700 (sequence-specific DNA binding transcription factor activity), GO:0005634 (nucleus), GO:0046983 (protein dimerization activity)
Medtr1g077300	medtr.chr1	34484402	34484923	agamous-like MADS-box protein AGL80-like [Glycine max]; IPR002100 (Transcription factor, MADS-box); GO:0003677 (DNA binding), GO:0046983 (protein dimerization activity)
Medtr1g077320	medtr.chr1	34498495	34498975	MADS-box transcription factor family protein; IPR002100 (Transcription factor, MADS-box); GO:0003677 (DNA binding), GO:0046983 (protein dimerization activity)
Medtr1g077390	medtr.chr1	34520099	34520573	MADS-box transcription factor family protein; IPR002100 (Transcription factor, MADS-box); GO:0003677 (DNA binding), GO:0046983 (protein dimerization activity)
Medtr1g084950	medtr.chr1	37920746	37921217	MADS-box transcription factor family protein; IPR002100 (Transcription factor, MADS-box); GO:0003677 (DNA binding), GO:0046983 (protein dimerization activity)
Medtr1g090697	medtr.chr1	40676924	40677428	MADS-box transcription factor family protein; IPR002100 (Transcription factor, MADS-box); GO:0003677 (DNA binding), GO:0046983 (protein dimerization activity)
Medtr1g090710	medtr.chr1	40705310	40705784	MADS-box transcription factor family protein; IPR002100 (Transcription factor, MADS-box); GO:0003677 (DNA binding), GO:0046983 (protein dimerization activity)
Medtr1g090783	medtr.chr1	40802893	40803364	MADS-box transcription factor family protein; IPR002100 (Transcription factor, MADS-box); GO:0003677 (DNA binding), GO:0046983 (protein dimerization activity)
Medtr4g028720	medtr.chr4	9598379	9598859	MADS-box transcription factor family protein; IPR002100 (Transcription factor, MADS-box); GO:0003677 (DNA binding), GO:0046983 (protein dimerization activity)
Medtr5g047580	medtr.chr5	20855930	20856401	MADS-box transcription factor family protein; IPR002100 (Transcription factor, MADS-box); GO:0003677 (DNA binding), GO:0046983 (protein dimerization activity)
Medtr7g011950	medtr.chr7	3316903	3317502	agamous-like MADS-box protein AGL80-like [Glycine max]; IPR002100 (Transcription factor, MADS-box); GO:0003677 (DNA binding), GO:0046983 (protein dimerization activity)
Medtr1g029670	medtr.chr1	10223485	10225617	MADS-box transcription factor family protein; IPR002100 (Transcription factor, MADS-box), IPR002487 (Transcription factor, K-box); GO:0003677 (DNA binding), GO:0003700 (sequence-specific DNA binding transcription factor activity), GO:0005634 (nucleus), GO:0046983 (protein dimerization activity)
Medtr3g088615	medtr.chr3	40328512	40331032	MADS-box transcription factor family protein; IPR002100 (Transcription factor, MADS-box), IPR002487 (Transcription factor, K-box); GO:0003677 (DNA binding), GO:0003700 (sequence-specific DNA binding transcription factor activity), GO:0005634 (nucleus), GO:0046983 (protein dimerization activity)
Medtr4g109830	medtr.chr4	45690124	45695705	MADS-box transcription factor 6 [Glycine max]; IPR002100 (Transcription factor, MADS-box), IPR002487 (Transcription factor, K-box); GO:0003677 (DNA binding), GO:0003700 (sequence-specific DNA binding transcription factor activity), GO:0005634 (nucleus), GO:0046983 (protein dimerization activity)
Medtr2g009890	medtr.chr2	2114850	2134724	MADS-box transcription factor 6 [Glycine max]; IPR002100 (Transcription factor, MADS-box), IPR002487 (Transcription factor, K-box); GO:0003677 (DNA binding), GO:0003700 (sequence-specific DNA binding transcription factor activity), GO:0005634 (nucleus), GO:0046983 (protein dimerization activity)
Medtr4g093030	medtr.chr4	36921836	36925793	MADS-box transcription factor 17-like [Glycine max]; IPR002100 (Transcription factor, MADS-box); GO:0003677 (DNA binding), GO:0046983 (protein dimerization activity)
Medtr4g102530	medtr.chr4	42499515	42507110	MADS-box transcription factor 6 [Glycine max]; IPR002100 (Transcription factor, MADS-box), IPR002487 (Transcription factor, K-box); GO:0003677 (DNA binding), GO:0003700 (sequence-specific DNA binding transcription factor activity), GO:0005634 (nucleus), GO:0046983 (protein dimerization activity)
Medtr8g033220	medtr.chr8	12771470	12781173	MADS-box transcription factor 6 [Glycine max]; IPR002100 (Transcription factor, MADS-box), IPR002487 (Transcription factor, K-box); GO:0003677 (DNA binding), GO:0003700 (sequence-specific DNA binding transcription factor activity), GO:0005634 (nucleus), GO:0046983 (protein dimerization activity)
Medtr8g033250	medtr.chr8	12791077	12804475	MADS-box transcription factor 6 [Glycine max]; IPR002100 (Transcription factor, MADS-box), IPR002487 (Transcription factor, K-box); GO:0003677 (DNA binding), GO:0003700 (sequence-specific DNA binding transcription factor activity), GO:0005634 (nucleus), GO:0046983 (protein dimerization activity)
Medtr0003s0590	medtr.scaffold0003	330783	334742	MADS-box transcription factor 6 [Glycine max]; IPR002100 (Transcription factor, MADS-box), IPR002487 (Transcription factor, K-box); GO:0003677 (DNA binding), GO:0003700 (sequence-specific DNA binding transcription factor activity), GO:0005634 (nucleus), GO:0046983 (protein dimerization activity)
Medtr1g053070	medtr.chr1	22098188	22104492	MADS-box transcription factor 6 [Glycine max]; IPR002100 (Transcription factor, MADS-box), IPR002487 (Transcription factor, K-box); GO:0003677 (DNA binding), GO:0003700 (sequence-specific DNA binding transcription factor activity), GO:0005634 (nucleus), GO:0046983 (protein dimerization activity)
Medtr2g045020	medtr.chr2	19587656	19588220	MADS-box transcription factor family protein; IPR002100 (Transcription factor, MADS-box); GO:0003677 (DNA binding), GO:0046983 (protein dimerization activity)
Medtr3g109930	medtr.chr3	50707196	50707770	agamous-like MADS-box protein AGL62-like [Glycine max]; IPR002100 (Transcription factor, MADS-box); GO:0003677 (DNA binding), GO:0046983 (protein dimerization activity)
Medtr3g437790	medtr.chr3	12895098	12895696	MADS-box protein [Glycine max]; IPR002100 (Transcription factor, MADS-box); GO:0003677 (DNA binding), GO:0046983 (protein dimerization activity)
Medtr8g022970	medtr.chr8	8167147	8167705	MADS-box transcription factor 6 [Glycine max]; IPR002100 (Transcription factor, MADS-box); GO:0003677 (DNA binding), GO:0046983 (protein dimerization activity)
Medtr7g016630	medtr.chr7	5251410	5258296	MADS-box transcription factor 6 [Glycine max]; IPR002100 (Transcription factor, MADS-box), IPR002487 (Transcription factor, K-box); GO:0003677 (DNA binding), GO:0003700 (sequence-specific DNA binding transcription factor activity), GO:0005634 (nucleus), GO:0046983 (protein dimerization activity)
Medtr5g046790	medtr.chr5	20509785	20514975	MADS-box transcription factor 6 [Glycine max]; IPR002100 (Transcription factor, MADS-box), IPR002487 (Transcription factor, K-box); GO:0003677 (DNA binding), GO:0003700 (sequence-specific DNA binding transcription factor activity), GO:0005634 (nucleus), GO:0046983 (protein dimerization activity)
Medtr8g066260	medtr.chr8	27522098	27527626	MADS-box transcription factor 6 [Glycine max]; IPR002100 (Transcription factor, MADS-box), IPR002487 (Transcription factor, K-box); GO:0003677 (DNA binding), GO:0003700 (sequence-specific DNA binding transcription factor activity), GO:0005634 (nucleus), GO:0046983 (protein dimerization activity)
Medtr3g084980	medtr.chr3	38396687	38400340	MADS-box transcription factor family protein; IPR002100 (Transcription factor, MADS-box), IPR002487 (Transcription factor, K-box); GO:0003677 (DNA binding), GO:0003700 (sequence-specific DNA binding transcription factor activity), GO:0005634 (nucleus), GO:0046983 (protein dimerization activity)
Medtr8g097090	medtr.chr8	34824989	34831053	MADS-box transcription factor family protein; IPR002100 (Transcription factor, MADS-box), IPR002487 (Transcription factor, K-box); GO:0003677 (DNA binding), GO:0003700 (sequence-specific DNA binding transcription factor activity), GO:0005634 (nucleus), GO:0046983 (protein dimerization activity)
Medtr3g080940	medtr.chr3	36621963	36622587	MADS-box transcription factor family protein; IPR002100 (Transcription factor, MADS-box); GO:0003677 (DNA binding), GO:0046983 (protein dimerization activity)
Medtr1g101970	medtr.chr1	46036095	46039776	MADS-box transcription factor 17-like [Glycine max]; IPR002100 (Transcription factor, MADS-box), IPR002487 (Transcription factor, K-box); GO:0003677 (DNA binding), GO:0003700 (sequence-specific DNA binding transcription factor activity), GO:0005634 (nucleus), GO:0046983 (protein dimerization activity)
Medtr6g464720	medtr.chr6	22611470	22615718	MADS-box transcription factor 17-like [Glycine max]; IPR002100 (Transcription factor, MADS-box), IPR002487 (Transcription factor, K-box); GO:0003677 (DNA binding), GO:0003700 (sequence-specific DNA binding transcription factor activity), GO:0005634 (nucleus), GO:0046983 (protein dimerization activity)
Medtr1g038300	medtr.chr1	14177668	14181324	MADS-box transcription factor 6 [Glycine max]; IPR002100 (Transcription factor, MADS-box), IPR002487 (Transcription factor, K-box); GO:0003677 (DNA binding), GO:0003700 (sequence-specific DNA binding transcription factor activity), GO:0005634 (nucleus), GO:0046983 (protein dimerization activity)
Medtr5g032150	medtr.chr5	13808670	13811578	MADS-box transcription factor 6 [Glycine max]; IPR002100 (Transcription factor, MADS-box), IPR002487 (Transcription factor, K-box); GO:0003677 (DNA binding), GO:0003700 (sequence-specific DNA binding transcription factor activity), GO:0005634 (nucleus), GO:0046983 (protein dimerization activity)
Medtr5g032520	medtr.chr5	13958980	13965854	MADS-box transcription factor family protein; IPR002100 (Transcription factor, MADS-box), IPR002487 (Transcription factor, K-box); GO:0003677 (DNA binding), GO:0003700 (sequence-specific DNA binding transcription factor activity), GO:0005634 (nucleus), GO:0046983 (protein dimerization activity)
Medtr3g113030	medtr.chr3	52800046	52803855	MADS-box transcription factor family protein; IPR002100 (Transcription factor, MADS-box), IPR002487 (Transcription factor, K-box); GO:0003677 (DNA binding), GO:0003700 (sequence-specific DNA binding transcription factor activity), GO:0005634 (nucleus), GO:0046983 (protein dimerization activity)
Medtr1g114730	medtr.chr1	51791923	51792967	MADS-box transcription factor family protein; IPR002100 (Transcription factor, MADS-box); GO:0003677 (DNA binding), GO:0046983 (protein dimerization activity)
Medtr6g005440	medtr.chr6	745652	746600	MADS-box transcription factor family protein; IPR002100 (Transcription factor, MADS-box); GO:0003677 (DNA binding), GO:0046983 (protein dimerization activity)
Medtr6g005450	medtr.chr6	751555	752599	MADS-box transcription factor 20-like [Glycine max]; IPR002100 (Transcription factor, MADS-box); GO:0003677 (DNA binding), GO:0046983 (protein dimerization activity)
Medtr6g018920	medtr.chr6	7326836	7327877	MADS-box transcription factor family protein; IPR002100 (Transcription factor, MADS-box); GO:0003677 (DNA binding), GO:0046983 (protein dimerization activity)
Medtr5g021270	medtr.chr5	8200721	8203103	MADS-box transcription factor family protein; IPR002100 (Transcription factor, MADS-box), IPR002487 (Transcription factor, K-box); GO:0003677 (DNA binding), GO:0003700 (sequence-specific DNA binding transcription factor activity), GO:0005634 (nucleus), GO:0046983 (protein dimerization activity)
Medtr4g036050	medtr.chr4	12867418	12873717	MADS-box transcription factor 6 [Glycine max]; IPR002100 (Transcription factor, MADS-box), IPR002487 (Transcription factor, K-box); GO:0003677 (DNA binding), GO:0003700 (sequence-specific DNA binding transcription factor activity), GO:0005634 (nucleus), GO:0046983 (protein dimerization activity)
Medtr5g041650	medtr.chr5	18283168	18288697	MADS-box transcription factor 15-like [Glycine max]; IPR002100 (Transcription factor, MADS-box), IPR002487 (Transcription factor, K-box); GO:0003677 (DNA binding), GO:0003700 (sequence-specific DNA binding transcription factor activity), GO:0005634 (nucleus), GO:0046983 (protein dimerization activity)
Medtr4g084740	medtr.chr4	33021890	33024814	MADS-box transcription factor 1 [Glycine max]; IPR002100 (Transcription factor, MADS-box), IPR002487 (Transcription factor, K-box); GO:0003677 (DNA binding), GO:0003700 (sequence-specific DNA binding transcription factor activity), GO:0005634 (nucleus), GO:0046983 (protein dimerization activity)
Medtr2g105290	medtr.chr2	45393889	45394420	MADS-box transcription factor family protein; IPR002100 (Transcription factor, MADS-box); GO:0003677 (DNA binding), GO:0046983 (protein dimerization activity)
Medtr4g036915	medtr.chr4	13539124	13539634	MADS-box transcription factor family protein; IPR002100 (Transcription factor, MADS-box); GO:0003677 (DNA binding), GO:0046983 (protein dimerization activity)
Medtr4g127140	medtr.chr4	52740240	52741052	MADS-box transcription factor 1 [Glycine max]; IPR002100 (Transcription factor, MADS-box); GO:0003677 (DNA binding), GO:0046983 (protein dimerization activity)
Medtr7g028448	medtr.chr7	9668100	9668610	MADS-box transcription factor family protein; IPR002100 (Transcription factor, MADS-box); GO:0003677 (DNA binding), GO:0046983 (protein dimerization activity)
Medtr8g086290	medtr.chr8	35781929	35782463	MADS-box transcription factor family protein; IPR002100 (Transcription factor, MADS-box); GO:0003677 (DNA binding), GO:0046983 (protein dimerization activity)
Medtr3g093900	medtr.chr3	42905399	42907112	MADS-box transcription factor family protein; IPR002100 (Transcription factor, MADS-box); GO:0003677 (DNA binding), GO:0046983 (protein dimerization activity)
Medtr4g019670	medtr.chr4	6197283	6198843	MADS-box transcription factor family protein; IPR002100 (Transcription factor, MADS-box); GO:0003677 (DNA binding), GO:0046983 (protein dimerization activity)
Medtr7g106510	medtr.chr7	43361076	43362588	MADS-box transcription factor family protein; IPR002100 (Transcription factor, MADS-box); GO:0003677 (DNA binding), GO:0046983 (protein dimerization activity)
Medtr8g467500	medtr.chr8	24273497	24276164	MADS-box transcription factor family protein
Medtr4g108720	medtr.chr4	45025436	45028727	MADS-box transcription factor 15-like [Glycine max]; IPR002100 (Transcription factor, MADS-box); GO:0003677 (DNA binding), GO:0046983 (protein dimerization activity)
Medtr3g102570	medtr.chr3	47268843	47271241	MADS-box transcription factor family protein; IPR002100 (Transcription factor, MADS-box); GO:0003677 (DNA binding), GO:0046983 (protein dimerization activity)
Medtr4g094632	medtr.chr4	38419271	38419748	MADS-box transcription factor 6 [Glycine max]; IPR002100 (Transcription factor, MADS-box); GO:0003677 (DNA binding), GO:0046983 (protein dimerization activity)
Medtr4g094638	medtr.chr4	38435736	38436273	MADS-box transcription factor 6 [Glycine max]; IPR002100 (Transcription factor, MADS-box); GO:0003677 (DNA binding), GO:0046983 (protein dimerization activity)
Medtr3g466830	medtr.chr3	27518206	27518692	MADS-box transcription factor family protein; IPR002100 (Transcription factor, MADS-box); GO:0003677 (DNA binding), GO:0046983 (protein dimerization activity)
Medtr3g466890	medtr.chr3	27530283	27530769	MADS-box transcription factor family protein; IPR002100 (Transcription factor, MADS-box); GO:0003677 (DNA binding), GO:0046983 (protein dimerization activity)
Medtr1g041615	medtr.chr1	15609421	15610586	MADS-box transcription factor 6 [Glycine max]; IPR002100 (Transcription factor, MADS-box); GO:0003677 (DNA binding), GO:0046983 (protein dimerization activity)

## Sheet: Glyma 
Table S1. The AGL-TFs from Arabidopsis, P.vulgaris, L.japonicus, M.truncatula and G.max considered in the phylogenetic analysis
ID	Chromosome	Start	End	Description
Glyma.20G136400	glyma.Gm20	37606445	37607165	MADS-box transcription factor family protein; IPR002100 (Transcription factor, MADS-box); GO:0003677 (DNA binding), GO:0046983 (protein dimerization activity)
Glyma.02G179300	glyma.Gm02	30403585	30404119	MADS-box transcription factor family protein; IPR002100 (Transcription factor, MADS-box); GO:0003677 (DNA binding), GO:0046983 (protein dimerization activity)
Glyma.02G194000	glyma.Gm02	36721926	36722642	agamous-like MADS-box protein AGL62-like [Glycine max]; IPR002100 (Transcription factor, MADS-box); GO:0003677 (DNA binding), GO:0046983 (protein dimerization activity)
Glyma.10G083200	glyma.Gm10	10181639	10182613	MADS-box transcription factor 1 [Glycine max]; IPR002100 (Transcription factor, MADS-box); GO:0003677 (DNA binding), GO:0046983 (protein dimerization activity)
Glyma.10G084700	glyma.Gm10	10550055	10550838	MADS-box transcription factor 1 [Glycine max]; IPR002100 (Transcription factor, MADS-box); GO:0003677 (DNA binding), GO:0046983 (protein dimerization activity)
Glyma.10G084800	glyma.Gm10	10573987	10574509	MADS-box transcription factor 1 [Glycine max]; IPR002100 (Transcription factor, MADS-box); GO:0003677 (DNA binding), GO:0046983 (protein dimerization activity)
Glyma.10G085100	glyma.Gm10	10663179	10663701	MADS-box transcription factor 1 [Glycine max]; IPR002100 (Transcription factor, MADS-box); GO:0003677 (DNA binding), GO:0046983 (protein dimerization activity)
Glyma.10G085600	glyma.Gm10	10774496	10775018	MADS-box transcription factor 1 [Glycine max]; IPR002100 (Transcription factor, MADS-box); GO:0003677 (DNA binding), GO:0046983 (protein dimerization activity)
Glyma.10G085700	glyma.Gm10	10861511	10862324	MADS-box transcription factor 1 [Glycine max]; IPR002100 (Transcription factor, MADS-box); GO:0003677 (DNA binding), GO:0046983 (protein dimerization activity)
Glyma.10G085900	glyma.Gm10	10886635	10887157	MADS-box transcription factor 1 [Glycine max]; IPR002100 (Transcription factor, MADS-box); GO:0003677 (DNA binding), GO:0046983 (protein dimerization activity)
Glyma.10G086200	glyma.Gm10	10914976	10915498	MADS-box transcription factor 1 [Glycine max]; IPR002100 (Transcription factor, MADS-box); GO:0003677 (DNA binding), GO:0046983 (protein dimerization activity)
Glyma.10G086300	glyma.Gm10	10947567	10948089	MADS-box transcription factor 1 [Glycine max]; IPR002100 (Transcription factor, MADS-box); GO:0003677 (DNA binding), GO:0046983 (protein dimerization activity)
Glyma.10G086400	glyma.Gm10	11016304	11016893	MADS-box transcription factor family protein; IPR002100 (Transcription factor, MADS-box); GO:0003677 (DNA binding), GO:0046983 (protein dimerization activity)
Glyma.10G088600	glyma.Gm10	11790146	11790668	MADS-box transcription factor 1 [Glycine max]; IPR002100 (Transcription factor, MADS-box); GO:0003677 (DNA binding), GO:0046983 (protein dimerization activity)
Glyma.10G094200	glyma.Gm10	13466845	13468094	MADS-box transcription factor 1-like [Glycine max]; IPR002100 (Transcription factor, MADS-box); GO:0003677 (DNA binding), GO:0046983 (protein dimerization activity)
Glyma.10G254800	glyma.Gm10	48191748	48192492	MADS-box transcription factor family protein; IPR002100 (Transcription factor, MADS-box); GO:0003677 (DNA binding), GO:0046983 (protein dimerization activity)
Glyma.11G029900	glyma.Gm11	2163386	2163935	MADS-box transcription factor family protein; IPR002100 (Transcription factor, MADS-box); GO:0003677 (DNA binding), GO:0046983 (protein dimerization activity)
Glyma.13G313800	glyma.Gm13	40919879	40920390	MADS-box transcription factor family protein; IPR002100 (Transcription factor, MADS-box); GO:0003677 (DNA binding), GO:0046983 (protein dimerization activity)
Glyma.20G136500	glyma.Gm20	37611192	37611930	MADS-box transcription factor family protein; IPR002100 (Transcription factor, MADS-box); GO:0003677 (DNA binding), GO:0046983 (protein dimerization activity)
Glyma.U040700	glyma.scaffold_623	944	1466	MADS-box transcription factor 1 [Glycine max]; IPR002100 (Transcription factor, MADS-box); GO:0003677 (DNA binding), GO:0046983 (protein dimerization activity)
Glyma.05G148700	glyma.Gm05	34274744	34292164	MADS-box transcription factor 6 [Glycine max]; IPR002100 (Transcription factor, MADS-box), IPR002487 (Transcription factor, K-box); GO:0003677 (DNA binding), GO:0003700 (sequence-specific DNA binding transcription factor activity), GO:0005634 (nucleus), GO:0046983 (protein dimerization activity)
Glyma.07G080900	glyma.Gm07	7381338	7405785	MADS-box transcription factor 6 [Glycine max]; IPR002100 (Transcription factor, MADS-box), IPR002487 (Transcription factor, K-box); GO:0003677 (DNA binding), GO:0003700 (sequence-specific DNA binding transcription factor activity), GO:0005634 (nucleus), GO:0046983 (protein dimerization activity)
Glyma.08G105400	glyma.Gm08	8113989	8126799	MADS-box transcription factor 6 [Glycine max]; IPR002100 (Transcription factor, MADS-box), IPR002487 (Transcription factor, K-box); GO:0003677 (DNA binding), GO:0003700 (sequence-specific DNA binding transcription factor activity), GO:0005634 (nucleus), GO:0046983 (protein dimerization activity)
Glyma.10G240500	glyma.Gm10	46884601	46894577	MADS-box transcription factor 6 [Glycine max]; IPR002100 (Transcription factor, MADS-box), IPR002487 (Transcription factor, K-box); GO:0003677 (DNA binding), GO:0003700 (sequence-specific DNA binding transcription factor activity), GO:0005634 (nucleus), GO:0046983 (protein dimerization activity)
Glyma.13G257000	glyma.Gm13	36218050	36225278	MADS-box transcription factor 17-like [Glycine max]; IPR002100 (Transcription factor, MADS-box), IPR002487 (Transcription factor, K-box); GO:0003677 (DNA binding), GO:0003700 (sequence-specific DNA binding transcription factor activity), GO:0005634 (nucleus), GO:0046983 (protein dimerization activity)
Glyma.15G057900	glyma.Gm15	4472952	4479976	MADS-box transcription factor 6 [Glycine max]; IPR002100 (Transcription factor, MADS-box), IPR002487 (Transcription factor, K-box); GO:0003677 (DNA binding), GO:0003700 (sequence-specific DNA binding transcription factor activity), GO:0005634 (nucleus), GO:0046983 (protein dimerization activity)
Glyma.20G154200	glyma.Gm20	39311327	39324940	MADS-box transcription factor 6 [Glycine max]; IPR002100 (Transcription factor, MADS-box), IPR002487 (Transcription factor, K-box); GO:0003677 (DNA binding), GO:0003700 (sequence-specific DNA binding transcription factor activity), GO:0005634 (nucleus), GO:0046983 (protein dimerization activity)
Glyma.01G020500	glyma.Gm01	2039274	2056055	MADS-box transcription factor 6 [Glycine max]; IPR002100 (Transcription factor, MADS-box), IPR002487 (Transcription factor, K-box); GO:0003677 (DNA binding), GO:0003700 (sequence-specific DNA binding transcription factor activity), GO:0005634 (nucleus), GO:0046983 (protein dimerization activity)
Glyma.01G023500	glyma.Gm01	2367320	2373449	MADS-box transcription factor 6 [Glycine max]; IPR002100 (Transcription factor, MADS-box), IPR002487 (Transcription factor, K-box); GO:0003677 (DNA binding), GO:0003700 (sequence-specific DNA binding transcription factor activity), GO:0005634 (nucleus), GO:0046983 (protein dimerization activity)
Glyma.01G050000	glyma.Gm01	5869188	5875883	MADS-box transcription factor 15-like [Glycine max]; IPR002100 (Transcription factor, MADS-box); GO:0003677 (DNA binding), GO:0046983 (protein dimerization activity)
Glyma.01G064100	glyma.Gm01	9380927	9394254	MADS-box transcription factor family protein; IPR002100 (Transcription factor, MADS-box), IPR002487 (Transcription factor, K-box); GO:0003677 (DNA binding), GO:0003700 (sequence-specific DNA binding transcription factor activity), GO:0005634 (nucleus), GO:0046983 (protein dimerization activity)
Glyma.01G064200	glyma.Gm01	9496106	9500657	MADS-box transcription factor 6 [Glycine max]; IPR002100 (Transcription factor, MADS-box), IPR002487 (Transcription factor, K-box); GO:0003677 (DNA binding), GO:0003700 (sequence-specific DNA binding transcription factor activity), GO:0005634 (nucleus), GO:0046983 (protein dimerization activity)
Glyma.01G079400	glyma.Gm01	20725553	20726370	MADS-box transcription factor family protein; IPR002100 (Transcription factor, MADS-box); GO:0003677 (DNA binding), GO:0046983 (protein dimerization activity)
Glyma.01G169600	glyma.Gm01	50706221	50708849	MADS-box transcription factor family protein; IPR002100 (Transcription factor, MADS-box), IPR002487 (Transcription factor, K-box); GO:0003677 (DNA binding), GO:0003700 (sequence-specific DNA binding transcription factor activity), GO:0005634 (nucleus), GO:0046983 (protein dimerization activity)
Glyma.02G041500	glyma.Gm02	3902049	3908485	MADS-box transcription factor 6 [Glycine max]; IPR002100 (Transcription factor, MADS-box), IPR002487 (Transcription factor, K-box); GO:0003677 (DNA binding), GO:0003700 (sequence-specific DNA binding transcription factor activity), GO:0005634 (nucleus), GO:0046983 (protein dimerization activity)
Glyma.02G109000	glyma.Gm02	10440414	10444977	MADS-box transcription factor 15-like [Glycine max]; IPR002100 (Transcription factor, MADS-box); GO:0003677 (DNA binding), GO:0046983 (protein dimerization activity)
Glyma.02G121500	glyma.Gm02	12065639	12082937	MADS-box transcription factor family protein; IPR002100 (Transcription factor, MADS-box), IPR002487 (Transcription factor, K-box); GO:0003677 (DNA binding), GO:0003700 (sequence-specific DNA binding transcription factor activity), GO:0005634 (nucleus), GO:0046983 (protein dimerization activity)
Glyma.02G121600	glyma.Gm02	12084713	12089043	MADS-box transcription factor 6 [Glycine max]; IPR002100 (Transcription factor, MADS-box), IPR002487 (Transcription factor, K-box); GO:0003677 (DNA binding), GO:0003700 (sequence-specific DNA binding transcription factor activity), GO:0005634 (nucleus), GO:0046983 (protein dimerization activity)
Glyma.02G185500	glyma.Gm02	32929420	32934276	MADS-box transcription factor 6 [Glycine max]; IPR002100 (Transcription factor, MADS-box), IPR002487 (Transcription factor, K-box); GO:0003677 (DNA binding), GO:0003700 (sequence-specific DNA binding transcription factor activity), GO:0005634 (nucleus), GO:0046983 (protein dimerization activity)
Glyma.02G188900	glyma.Gm02	35289963	35290796	agamous-like MADS-box protein AGL80-like [Glycine max]; IPR002100 (Transcription factor, MADS-box); GO:0003677 (DNA binding), GO:0046983 (protein dimerization activity)
Glyma.02G189500	glyma.Gm02	35530222	35530987	SRF-type transcription factor (DNA-binding and dimerization domain) protein; IPR002100 (Transcription factor, MADS-box); GO:0003677 (DNA binding), GO:0046983 (protein dimerization activity)
Glyma.02G216600	glyma.Gm02	40345449	40366581	MADS-box transcription factor 6 [Glycine max]; IPR002100 (Transcription factor, MADS-box), IPR002487 (Transcription factor, K-box); GO:0003677 (DNA binding), GO:0003700 (sequence-specific DNA binding transcription factor activity), GO:0005634 (nucleus), GO:0046983 (protein dimerization activity)
Glyma.02G287700	glyma.Gm02	46797934	46805223	MADS-box transcription factor family protein; IPR002100 (Transcription factor, MADS-box), IPR002487 (Transcription factor, K-box); GO:0003677 (DNA binding), GO:0003700 (sequence-specific DNA binding transcription factor activity), GO:0005634 (nucleus), GO:0046983 (protein dimerization activity)
Glyma.03G019300	glyma.Gm03	1952795	1975003	MADS-box transcription factor 6 [Glycine max]; IPR002100 (Transcription factor, MADS-box), IPR002487 (Transcription factor, K-box); GO:0003677 (DNA binding), GO:0003700 (sequence-specific DNA binding transcription factor activity), GO:0005634 (nucleus), GO:0046983 (protein dimerization activity)
Glyma.03G019400	glyma.Gm03	1977660	1985026	MADS-box transcription factor family protein; IPR002100 (Transcription factor, MADS-box), IPR002487 (Transcription factor, K-box); GO:0003677 (DNA binding), GO:0003700 (sequence-specific DNA binding transcription factor activity), GO:0005634 (nucleus), GO:0046983 (protein dimerization activity)
Glyma.03G080000	glyma.Gm03	20520569	20521393	MADS-box transcription factor family protein; IPR002100 (Transcription factor, MADS-box); GO:0003677 (DNA binding), GO:0046983 (protein dimerization activity)
Glyma.03G083700	glyma.Gm03	23308148	23309182	MADS-box transcription factor family protein; IPR002100 (Transcription factor, MADS-box); GO:0003677 (DNA binding), GO:0046983 (protein dimerization activity)
Glyma.03G203300	glyma.Gm03	41167239	41169059	agamous-like MADS-box protein AGL80-like [Glycine max]; IPR002100 (Transcription factor, MADS-box); GO:0003677 (DNA binding), GO:0046983 (protein dimerization activity)
Glyma.04G027200	glyma.Gm04	2212803	2216847	MADS-box transcription factor family protein; IPR002100 (Transcription factor, MADS-box), IPR002487 (Transcription factor, K-box); GO:0003677 (DNA binding), GO:0003700 (sequence-specific DNA binding transcription factor activity), GO:0005634 (nucleus), GO:0046983 (protein dimerization activity)
Glyma.04G043800	glyma.Gm04	3504132	3509442	MADS-box transcription factor 1 [Glycine max]; IPR002100 (Transcription factor, MADS-box); GO:0003677 (DNA binding), GO:0046983 (protein dimerization activity)
Glyma.04G093900	glyma.Gm04	8354578	8354779	MADS-box transcription factor 17-like [Glycine max]; IPR002100 (Transcription factor, MADS-box); GO:0003677 (DNA binding), GO:0046983 (protein dimerization activity)
Glyma.04G142500	glyma.Gm04	24913797	24918829	MADS-box transcription factor 6 [Glycine max]; IPR002100 (Transcription factor, MADS-box), IPR002487 (Transcription factor, K-box); GO:0003677 (DNA binding), GO:0003700 (sequence-specific DNA binding transcription factor activity), GO:0005634 (nucleus), GO:0046983 (protein dimerization activity)
Glyma.04G159300	glyma.Gm04	39283911	39295261	MADS-box transcription factor 6 [Glycine max]; IPR002100 (Transcription factor, MADS-box), IPR002487 (Transcription factor, K-box); GO:0003677 (DNA binding), GO:0003700 (sequence-specific DNA binding transcription factor activity), GO:0005634 (nucleus), GO:0046983 (protein dimerization activity)
Glyma.04G245500	glyma.Gm04	51318457	51321641	MADS-box transcription factor family protein; IPR002100 (Transcription factor, MADS-box), IPR002487 (Transcription factor, K-box); GO:0003677 (DNA binding), GO:0003700 (sequence-specific DNA binding transcription factor activity), GO:0005634 (nucleus), GO:0046983 (protein dimerization activity)
Glyma.04G257100	glyma.Gm04	52335877	52345661	MADS-box transcription factor family protein; IPR002100 (Transcription factor, MADS-box), IPR002487 (Transcription factor, K-box); GO:0003677 (DNA binding), GO:0003700 (sequence-specific DNA binding transcription factor activity), GO:0005634 (nucleus), GO:0046983 (protein dimerization activity)
Glyma.05G018800	glyma.Gm05	1643894	1653867	MADS-box transcription factor 6 [Glycine max]; IPR002100 (Transcription factor, MADS-box), IPR002487 (Transcription factor, K-box); GO:0003677 (DNA binding), GO:0003700 (sequence-specific DNA binding transcription factor activity), GO:0005634 (nucleus), GO:0046983 (protein dimerization activity)
Glyma.05G018900	glyma.Gm05	1659633	1665455	MADS-box transcription factor family protein; IPR002100 (Transcription factor, MADS-box), IPR002487 (Transcription factor, K-box); GO:0003677 (DNA binding), GO:0003700 (sequence-specific DNA binding transcription factor activity), GO:0005634 (nucleus), GO:0046983 (protein dimerization activity)
Glyma.05G025700	glyma.Gm05	2243997	2249772	MADS-box transcription factor family protein; IPR002100 (Transcription factor, MADS-box); GO:0003677 (DNA binding), GO:0046983 (protein dimerization activity)
Glyma.05G050700	glyma.Gm05	4535790	4543326	MADS-box transcription factor 6 [Glycine max]; IPR002100 (Transcription factor, MADS-box), IPR002487 (Transcription factor, K-box); GO:0003677 (DNA binding), GO:0003700 (sequence-specific DNA binding transcription factor activity), GO:0005634 (nucleus), GO:0046983 (protein dimerization activity)
Glyma.05G140000	glyma.Gm05	33257129	33258071	MADS-box transcription factor family protein; IPR002100 (Transcription factor, MADS-box); GO:0003677 (DNA binding), GO:0046983 (protein dimerization activity)
Glyma.05G148800	glyma.Gm05	34293638	34302134	MADS-box transcription factor family protein; IPR002100 (Transcription factor, MADS-box), IPR002487 (Transcription factor, K-box); GO:0003677 (DNA binding), GO:0003700 (sequence-specific DNA binding transcription factor activity), GO:0005634 (nucleus), GO:0046983 (protein dimerization activity)
Glyma.05G163200	glyma.Gm05	35435741	35444074	MADS-box transcription factor 6 [Glycine max]; IPR002100 (Transcription factor, MADS-box), IPR002487 (Transcription factor, K-box); GO:0003677 (DNA binding), GO:0003700 (sequence-specific DNA binding transcription factor activity), GO:0005634 (nucleus), GO:0046983 (protein dimerization activity)
Glyma.05G227200	glyma.Gm05	40541537	40542404	MADS-box transcription factor 22-like [Glycine max]; IPR002100 (Transcription factor, MADS-box); GO:0003677 (DNA binding), GO:0046983 (protein dimerization activity)
Glyma.05G227300	glyma.Gm05	40555104	40555638	MADS-box transcription factor family protein; IPR002100 (Transcription factor, MADS-box); GO:0003677 (DNA binding), GO:0046983 (protein dimerization activity)
Glyma.06G027200	glyma.Gm06	2104471	2108449	MADS-box transcription factor family protein; IPR002100 (Transcription factor, MADS-box), IPR002487 (Transcription factor, K-box); GO:0003677 (DNA binding), GO:0003700 (sequence-specific DNA binding transcription factor activity), GO:0005634 (nucleus), GO:0046983 (protein dimerization activity)
Glyma.06G095700	glyma.Gm06	7561433	7567456	MADS-box transcription factor 17-like [Glycine max]; IPR002100 (Transcription factor, MADS-box), IPR002487 (Transcription factor, K-box); GO:0003677 (DNA binding), GO:0003700 (sequence-specific DNA binding transcription factor activity), GO:0005634 (nucleus), GO:0046983 (protein dimerization activity)
Glyma.06G117600	glyma.Gm06	9564731	9567790	MADS-box transcription factor family protein; IPR002100 (Transcription factor, MADS-box), IPR002487 (Transcription factor, K-box); GO:0003677 (DNA binding), GO:0003700 (sequence-specific DNA binding transcription factor activity), GO:0005634 (nucleus), GO:0046983 (protein dimerization activity)
Glyma.06G205800	glyma.Gm06	19583728	19590906	MADS-box transcription factor 6 [Glycine max]; IPR002100 (Transcription factor, MADS-box), IPR002487 (Transcription factor, K-box); GO:0003677 (DNA binding), GO:0003700 (sequence-specific DNA binding transcription factor activity), GO:0005634 (nucleus), GO:0046983 (protein dimerization activity)
Glyma.06G324400	glyma.Gm06	51205071	51214614	MADS-box transcription factor family protein; IPR002100 (Transcription factor, MADS-box), IPR002487 (Transcription factor, K-box); GO:0003677 (DNA binding), GO:0003700 (sequence-specific DNA binding transcription factor activity), GO:0005634 (nucleus), GO:0046983 (protein dimerization activity)
Glyma.07G030200	glyma.Gm07	2410674	2411945	MADS-box transcription factor 20-like [Glycine max]; IPR002100 (Transcription factor, MADS-box); GO:0003677 (DNA binding), GO:0046983 (protein dimerization activity)
Glyma.07G044800	glyma.Gm07	3740555	3741410	MADS-box transcription factor 6 [Glycine max]; IPR002100 (Transcription factor, MADS-box); GO:0003677 (DNA binding), GO:0046983 (protein dimerization activity)
Glyma.07G045000	glyma.Gm07	3752248	3753112	MADS-box transcription factor 6 [Glycine max]; IPR002100 (Transcription factor, MADS-box); GO:0003677 (DNA binding), GO:0046983 (protein dimerization activity)
Glyma.07G045200	glyma.Gm07	3775176	3775944	MADS-box protein [Glycine max]; IPR002100 (Transcription factor, MADS-box); GO:0003677 (DNA binding), GO:0046983 (protein dimerization activity)
Glyma.07G081300	glyma.Gm07	7442509	7449341	MADS-box transcription factor family protein; IPR002100 (Transcription factor, MADS-box), IPR002487 (Transcription factor, K-box); GO:0003677 (DNA binding), GO:0003700 (sequence-specific DNA binding transcription factor activity), GO:0005634 (nucleus), GO:0046983 (protein dimerization activity)
Glyma.07G181600	glyma.Gm07	34975013	34986927	MADS-box transcription factor 6 [Glycine max]; IPR002100 (Transcription factor, MADS-box), IPR002487 (Transcription factor, K-box); GO:0003677 (DNA binding), GO:0003700 (sequence-specific DNA binding transcription factor activity), GO:0005634 (nucleus), GO:0046983 (protein dimerization activity)
Glyma.07G228900	glyma.Gm07	40860041	40867140	MADS-box transcription factor 15-like [Glycine max]; IPR002100 (Transcription factor, MADS-box), IPR002487 (Transcription factor, K-box); GO:0003677 (DNA binding), GO:0003700 (sequence-specific DNA binding transcription factor activity), GO:0005634 (nucleus), GO:0046983 (protein dimerization activity)
Glyma.08G033900	glyma.Gm08	2708141	2708712	MADS-box transcription factor 22-like [Glycine max]; IPR002100 (Transcription factor, MADS-box); GO:0003677 (DNA binding), GO:0046983 (protein dimerization activity)
Glyma.08G034100	glyma.Gm08	2714253	2714739	MADS-box transcription factor 22-like [Glycine max]; IPR002100 (Transcription factor, MADS-box); GO:0003677 (DNA binding), GO:0046983 (protein dimerization activity)
Glyma.08G065300	glyma.Gm08	5003507	5022870	MADS-box transcription factor 6 [Glycine max]; IPR002100 (Transcription factor, MADS-box), IPR002487 (Transcription factor, K-box); GO:0003677 (DNA binding), GO:0003700 (sequence-specific DNA binding transcription factor activity), GO:0005634 (nucleus), GO:0046983 (protein dimerization activity)
Glyma.08G065400	glyma.Gm08	5034226	5040200	MADS-box transcription factor 6 [Glycine max]; IPR002100 (Transcription factor, MADS-box), IPR002487 (Transcription factor, K-box); GO:0003677 (DNA binding), GO:0003700 (sequence-specific DNA binding transcription factor activity), GO:0005634 (nucleus), GO:0046983 (protein dimerization activity)
Glyma.08G068200	glyma.Gm08	5223827	5234179	MADS-box transcription factor 6 [Glycine max]; IPR002100 (Transcription factor, MADS-box), IPR002487 (Transcription factor, K-box); GO:0003677 (DNA binding), GO:0003700 (sequence-specific DNA binding transcription factor activity), GO:0005634 (nucleus), GO:0046983 (protein dimerization activity)
Glyma.08G083900	glyma.Gm08	6332390	6333385	agamous-like MADS-box protein AGL62-like [Glycine max]; IPR002100 (Transcription factor, MADS-box); GO:0003677 (DNA binding), GO:0046983 (protein dimerization activity)
Glyma.08G095300	glyma.Gm08	7258431	7260587	MADS-box transcription factor 20-like [Glycine max]; IPR002100 (Transcription factor, MADS-box); GO:0003677 (DNA binding), GO:0046983 (protein dimerization activity)
Glyma.08G095500	glyma.Gm08	7271629	7272544	MADS-box transcription factor 20-like [Glycine max]; IPR002100 (Transcription factor, MADS-box); GO:0003677 (DNA binding), GO:0046983 (protein dimerization activity)
Glyma.08G105500	glyma.Gm08	8128244	8135906	MADS-box transcription factor family protein; IPR002100 (Transcription factor, MADS-box), IPR002487 (Transcription factor, K-box); GO:0003677 (DNA binding), GO:0003700 (sequence-specific DNA binding transcription factor activity), GO:0005634 (nucleus), GO:0046983 (protein dimerization activity)
Glyma.08G120600	glyma.Gm08	9301163	9308870	MADS-box transcription factor 6 [Glycine max]; IPR002100 (Transcription factor, MADS-box), IPR002487 (Transcription factor, K-box); GO:0003677 (DNA binding), GO:0003700 (sequence-specific DNA binding transcription factor activity), GO:0005634 (nucleus), GO:0046983 (protein dimerization activity)
Glyma.08G212700	glyma.Gm08	17155037	17156559	MADS-box transcription factor family protein; IPR002100 (Transcription factor, MADS-box); GO:0003677 (DNA binding), GO:0046983 (protein dimerization activity)
Glyma.08G250700	glyma.Gm08	21957384	21962986	MADS-box transcription factor family protein; IPR002100 (Transcription factor, MADS-box), IPR002487 (Transcription factor, K-box); GO:0003677 (DNA binding), GO:0003700 (sequence-specific DNA binding transcription factor activity), GO:0005634 (nucleus), GO:0046983 (protein dimerization activity)
Glyma.08G250800	glyma.Gm08	21975175	21987424	MADS-box transcription factor 6 [Glycine max]; IPR002100 (Transcription factor, MADS-box), IPR002487 (Transcription factor, K-box); GO:0003677 (DNA binding), GO:0003700 (sequence-specific DNA binding transcription factor activity), GO:0005634 (nucleus), GO:0046983 (protein dimerization activity)
Glyma.08G269800	glyma.Gm08	34810671	34817675	MADS-box transcription factor 6 [Glycine max]; IPR002100 (Transcription factor, MADS-box), IPR002487 (Transcription factor, K-box); GO:0003677 (DNA binding), GO:0003700 (sequence-specific DNA binding transcription factor activity), GO:0005634 (nucleus), GO:0046983 (protein dimerization activity)
Glyma.08G282500	glyma.Gm08	38742992	38743562	MADS-box transcription factor family protein; IPR002100 (Transcription factor, MADS-box); GO:0003677 (DNA binding), GO:0046983 (protein dimerization activity)
Glyma.08G310100	glyma.Gm08	42948544	42957958	MADS-box transcription factor family protein; IPR002100 (Transcription factor, MADS-box), IPR002487 (Transcription factor, K-box); GO:0003677 (DNA binding), GO:0003700 (sequence-specific DNA binding transcription factor activity), GO:0005634 (nucleus), GO:0046983 (protein dimerization activity)
Glyma.09G149000	glyma.Gm09	36810543	36820733	MADS-box transcription factor 17-like [Glycine max]; IPR002100 (Transcription factor, MADS-box), IPR002487 (Transcription factor, K-box); GO:0003677 (DNA binding), GO:0003700 (sequence-specific DNA binding transcription factor activity), GO:0005634 (nucleus), GO:0046983 (protein dimerization activity)
Glyma.09G201700	glyma.Gm09	42585668	42601984	MADS-box transcription factor 6 [Glycine max]; IPR002100 (Transcription factor, MADS-box), IPR002487 (Transcription factor, K-box); GO:0003677 (DNA binding), GO:0003700 (sequence-specific DNA binding transcription factor activity), GO:0005634 (nucleus), GO:0046983 (protein dimerization activity)
Glyma.09G231600	glyma.Gm09	45485255	45489213	MADS-box transcription factor 6 [Glycine max]; IPR002100 (Transcription factor, MADS-box), IPR002487 (Transcription factor, K-box); GO:0003677 (DNA binding), GO:0003700 (sequence-specific DNA binding transcription factor activity), GO:0005634 (nucleus), GO:0046983 (protein dimerization activity)
Glyma.09G266200	glyma.Gm09	48382103	48398470	MADS-box transcription factor 6 [Glycine max]; IPR002100 (Transcription factor, MADS-box), IPR002487 (Transcription factor, K-box); GO:0003677 (DNA binding), GO:0003700 (sequence-specific DNA binding transcription factor activity), GO:0005634 (nucleus), GO:0046983 (protein dimerization activity)
Glyma.09G266400	glyma.Gm09	48408405	48411818	MADS-box transcription factor family protein; IPR002100 (Transcription factor, MADS-box), IPR002487 (Transcription factor, K-box); GO:0003677 (DNA binding), GO:0003700 (sequence-specific DNA binding transcription factor activity), GO:0005634 (nucleus), GO:0046983 (protein dimerization activity)
Glyma.09G283800	glyma.Gm09	49914635	49924584	MADS-box transcription factor 6 [Glycine max]; IPR002100 (Transcription factor, MADS-box), IPR002487 (Transcription factor, K-box); GO:0003677 (DNA binding), GO:0003700 (sequence-specific DNA binding transcription factor activity), GO:0005634 (nucleus), GO:0046983 (protein dimerization activity)
Glyma.10G142900	glyma.Gm10	37755173	37755653	MADS-box transcription factor family protein; IPR002100 (Transcription factor, MADS-box); GO:0003677 (DNA binding), GO:0046983 (protein dimerization activity)
Glyma.10G240900	glyma.Gm10	46928296	46933075	MADS-box transcription factor 17-like [Glycine max]; IPR002100 (Transcription factor, MADS-box), IPR002487 (Transcription factor, K-box); GO:0003677 (DNA binding), GO:0003700 (sequence-specific DNA binding transcription factor activity), GO:0005634 (nucleus), GO:0046983 (protein dimerization activity)
Glyma.10G254600	glyma.Gm10	48174191	48174872	MADS-box transcription factor family protein; IPR002100 (Transcription factor, MADS-box); GO:0003677 (DNA binding), GO:0046983 (protein dimerization activity)
Glyma.11G073700	glyma.Gm11	5499977	5503048	MADS-box transcription factor family protein; IPR002100 (Transcription factor, MADS-box), IPR002487 (Transcription factor, K-box); GO:0003677 (DNA binding), GO:0003700 (sequence-specific DNA binding transcription factor activity), GO:0005634 (nucleus), GO:0046983 (protein dimerization activity)
Glyma.11G159700	glyma.Gm11	14448494	14449215	agamous-like MADS-box protein AGL80-like [Glycine max]; IPR002100 (Transcription factor, MADS-box); GO:0003677 (DNA binding), GO:0046983 (protein dimerization activity)
Glyma.11G185900	glyma.Gm11	25505987	25506899	SRF-type transcription factor (DNA-binding and dimerization domain) protein; IPR002100 (Transcription factor, MADS-box); GO:0003677 (DNA binding), GO:0046983 (protein dimerization activity)
Glyma.11G186000	glyma.Gm11	25511830	25512484	agamous-like MADS-box protein AGL80-like [Glycine max]; IPR002100 (Transcription factor, MADS-box); GO:0003677 (DNA binding), GO:0046983 (protein dimerization activity)
Glyma.11G186100	glyma.Gm11	25519422	25520088	agamous-like MADS-box protein AGL80-like [Glycine max]; IPR002100 (Transcription factor, MADS-box); GO:0003677 (DNA binding), GO:0046983 (protein dimerization activity)
Glyma.11G186400	glyma.Gm11	25583935	25584821	agamous-like MADS-box protein AGL80-like [Glycine max]; IPR002100 (Transcription factor, MADS-box); GO:0003677 (DNA binding), GO:0046983 (protein dimerization activity)
Glyma.11G214600	glyma.Gm11	30802985	30803714	MADS-box transcription factor family protein; IPR002100 (Transcription factor, MADS-box); GO:0003677 (DNA binding), GO:0046983 (protein dimerization activity)
Glyma.11G252300	glyma.Gm11	34334945	34339490	MADS-box transcription factor family protein; IPR002100 (Transcription factor, MADS-box), IPR002487 (Transcription factor, K-box); GO:0003677 (DNA binding), GO:0003700 (sequence-specific DNA binding transcription factor activity), GO:0005634 (nucleus), GO:0046983 (protein dimerization activity)
Glyma.12G005000	glyma.Gm12	388993	395345	MADS-box transcription factor 6 [Glycine max]; IPR002100 (Transcription factor, MADS-box), IPR002487 (Transcription factor, K-box); GO:0003677 (DNA binding), GO:0003700 (sequence-specific DNA binding transcription factor activity), GO:0005634 (nucleus), GO:0046983 (protein dimerization activity)
Glyma.13G034100	glyma.Gm13	10667997	10673471	MADS-box transcription factor family protein; IPR002100 (Transcription factor, MADS-box), IPR002487 (Transcription factor, K-box); GO:0003677 (DNA binding), GO:0003700 (sequence-specific DNA binding transcription factor activity), GO:0005634 (nucleus), GO:0046983 (protein dimerization activity)
Glyma.13G045500	glyma.Gm13	13944034	13945818	MADS-box transcription factor 20-like [Glycine max]; IPR002100 (Transcription factor, MADS-box); GO:0003677 (DNA binding), GO:0046983 (protein dimerization activity)
Glyma.13G052100	glyma.Gm13	14902729	14924713	MADS-box transcription factor 6 [Glycine max]; IPR002100 (Transcription factor, MADS-box), IPR002487 (Transcription factor, K-box); GO:0003677 (DNA binding), GO:0003700 (sequence-specific DNA binding transcription factor activity), GO:0005634 (nucleus), GO:0046983 (protein dimerization activity)
Glyma.13G052700	glyma.Gm13	14956157	14962088	MADS-box transcription factor family protein; IPR002100 (Transcription factor, MADS-box), IPR002487 (Transcription factor, K-box); GO:0003677 (DNA binding), GO:0003700 (sequence-specific DNA binding transcription factor activity), GO:0005634 (nucleus), GO:0046983 (protein dimerization activity)
Glyma.13G086400	glyma.Gm13	19857224	19861992	MADS-box transcription factor family protein; IPR002100 (Transcription factor, MADS-box); GO:0003677 (DNA binding), GO:0046983 (protein dimerization activity)
Glyma.13G223300	glyma.Gm13	33610530	33620180	MADS-box transcription factor family protein; IPR002100 (Transcription factor, MADS-box), IPR002487 (Transcription factor, K-box); GO:0003677 (DNA binding), GO:0003700 (sequence-specific DNA binding transcription factor activity), GO:0005634 (nucleus), GO:0046983 (protein dimerization activity)
Glyma.13G255200	glyma.Gm13	36081231	36096918	MADS-box transcription factor 6 [Glycine max]; IPR002100 (Transcription factor, MADS-box), IPR002487 (Transcription factor, K-box); GO:0003677 (DNA binding), GO:0003700 (sequence-specific DNA binding transcription factor activity), GO:0005634 (nucleus), GO:0046983 (protein dimerization activity)
Glyma.13G256900	glyma.Gm13	36204840	36216179	MADS-box transcription factor 6 [Glycine max]; IPR002100 (Transcription factor, MADS-box), IPR002487 (Transcription factor, K-box); GO:0003677 (DNA binding), GO:0003700 (sequence-specific DNA binding transcription factor activity), GO:0005634 (nucleus), GO:0046983 (protein dimerization activity)
Glyma.14G027200	glyma.Gm14	1967655	1971891	MADS-box transcription factor 6 [Glycine max]; IPR002100 (Transcription factor, MADS-box); GO:0003677 (DNA binding), GO:0046983 (protein dimerization activity)
Glyma.14G155100	glyma.Gm14	33707230	33711326	MADS-box transcription factor family protein; IPR002100 (Transcription factor, MADS-box), IPR002487 (Transcription factor, K-box); GO:0003677 (DNA binding), GO:0003700 (sequence-specific DNA binding transcription factor activity), GO:0005634 (nucleus), GO:0046983 (protein dimerization activity)
Glyma.14G168700	glyma.Gm14	41782809	41787383	MADS-box transcription factor family protein; IPR002100 (Transcription factor, MADS-box), IPR002487 (Transcription factor, K-box); GO:0003677 (DNA binding), GO:0003700 (sequence-specific DNA binding transcription factor activity), GO:0005634 (nucleus), GO:0046983 (protein dimerization activity)
Glyma.14G183800	glyma.Gm14	44735941	44756012	MADS-box transcription factor 6 [Glycine max]; IPR002100 (Transcription factor, MADS-box), IPR002487 (Transcription factor, K-box); GO:0003677 (DNA binding), GO:0003700 (sequence-specific DNA binding transcription factor activity), GO:0005634 (nucleus), GO:0046983 (protein dimerization activity)
Glyma.15G058000	glyma.Gm15	4483539	4493999	MADS-box transcription factor 6 [Glycine max]; IPR002100 (Transcription factor, MADS-box), IPR002487 (Transcription factor, K-box); GO:0003677 (DNA binding), GO:0003700 (sequence-specific DNA binding transcription factor activity), GO:0005634 (nucleus), GO:0046983 (protein dimerization activity)
Glyma.15G059600	glyma.Gm15	4590779	4605112	MADS-box transcription factor 6 [Glycine max]; IPR002100 (Transcription factor, MADS-box), IPR002487 (Transcription factor, K-box); GO:0003677 (DNA binding), GO:0003700 (sequence-specific DNA binding transcription factor activity), GO:0005634 (nucleus), GO:0046983 (protein dimerization activity)
Glyma.15G088600	glyma.Gm15	6826178	6835890	MADS-box transcription factor 6 [Glycine max]; IPR002100 (Transcription factor, MADS-box), IPR002487 (Transcription factor, K-box); GO:0003677 (DNA binding), GO:0003700 (sequence-specific DNA binding transcription factor activity), GO:0005634 (nucleus), GO:0046983 (protein dimerization activity)
Glyma.16G012900	glyma.Gm16	1126993	1127758	MADS-box transcription factor 6 [Glycine max]; IPR002100 (Transcription factor, MADS-box); GO:0003677 (DNA binding), GO:0046983 (protein dimerization activity)
Glyma.16G091300	glyma.Gm16	14155789	14161854	MADS-box transcription factor 6 [Glycine max]; IPR002100 (Transcription factor, MADS-box), IPR002487 (Transcription factor, K-box); GO:0003677 (DNA binding), GO:0003700 (sequence-specific DNA binding transcription factor activity), GO:0005634 (nucleus), GO:0046983 (protein dimerization activity)
Glyma.16G200700	glyma.Gm16	36179890	36187469	MADS-box transcription factor 17-like [Glycine max]; IPR002100 (Transcription factor, MADS-box), IPR002487 (Transcription factor, K-box); GO:0003677 (DNA binding), GO:0003700 (sequence-specific DNA binding transcription factor activity), GO:0005634 (nucleus), GO:0046983 (protein dimerization activity)
Glyma.17G014300	glyma.Gm17	1083938	1084481	MADS-box transcription factor family protein; IPR002100 (Transcription factor, MADS-box); GO:0003677 (DNA binding), GO:0046983 (protein dimerization activity)
Glyma.17G080900	glyma.Gm17	6295619	6301307	MADS-box transcription factor family protein; IPR002100 (Transcription factor, MADS-box), IPR002487 (Transcription factor, K-box); GO:0003677 (DNA binding), GO:0003700 (sequence-specific DNA binding transcription factor activity), GO:0005634 (nucleus), GO:0046983 (protein dimerization activity)
Glyma.17G081200	glyma.Gm17	6312562	6321583	MADS-box transcription factor 6 [Glycine max]; IPR002100 (Transcription factor, MADS-box), IPR002487 (Transcription factor, K-box); GO:0003677 (DNA binding), GO:0003700 (sequence-specific DNA binding transcription factor activity), GO:0005634 (nucleus), GO:0046983 (protein dimerization activity)
Glyma.17G101300	glyma.Gm17	7951771	7956449	MADS-box transcription factor family protein; IPR002100 (Transcription factor, MADS-box); GO:0003677 (DNA binding), GO:0046983 (protein dimerization activity)
Glyma.17G132700	glyma.Gm17	10684401	10692792	MADS-box transcription factor 6 [Glycine max]; IPR002100 (Transcription factor, MADS-box), IPR002487 (Transcription factor, K-box); GO:0003677 (DNA binding), GO:0003700 (sequence-specific DNA binding transcription factor activity), GO:0005634 (nucleus), GO:0046983 (protein dimerization activity)
Glyma.18G004700	glyma.Gm18	376899	381284	MADS-box transcription factor family protein; IPR002100 (Transcription factor, MADS-box), IPR002487 (Transcription factor, K-box); GO:0003677 (DNA binding), GO:0003700 (sequence-specific DNA binding transcription factor activity), GO:0005634 (nucleus), GO:0046983 (protein dimerization activity)
Glyma.18G042000	glyma.Gm18	3550825	3552094	MADS-box transcription factor family protein; IPR002100 (Transcription factor, MADS-box); GO:0003677 (DNA binding), GO:0046983 (protein dimerization activity)
Glyma.18G052800	glyma.Gm18	4573500	4574304	SRF-type transcription factor (DNA-binding and dimerization domain) protein; IPR002100 (Transcription factor, MADS-box); GO:0003677 (DNA binding), GO:0046983 (protein dimerization activity)
Glyma.18G052900	glyma.Gm18	4588018	4588762	agamous-like MADS-box protein AGL80-like [Glycine max]; IPR002100 (Transcription factor, MADS-box); GO:0003677 (DNA binding), GO:0046983 (protein dimerization activity)
Glyma.18G053200	glyma.Gm18	4601388	4602375	SRF-type transcription factor (DNA-binding and dimerization domain) protein; IPR002100 (Transcription factor, MADS-box); GO:0003677 (DNA binding), GO:0046983 (protein dimerization activity)
Glyma.18G053300	glyma.Gm18	4615119	4615893	SRF-type transcription factor (DNA-binding and dimerization domain) protein; IPR002100 (Transcription factor, MADS-box); GO:0003677 (DNA binding), GO:0046983 (protein dimerization activity)
Glyma.18G053400	glyma.Gm18	4623568	4624258	agamous-like MADS-box protein AGL80-like [Glycine max]; IPR002100 (Transcription factor, MADS-box); GO:0003677 (DNA binding), GO:0046983 (protein dimerization activity)
Glyma.18G053500	glyma.Gm18	4627922	4628711	SRF-type transcription factor (DNA-binding and dimerization domain) protein; IPR002100 (Transcription factor, MADS-box); GO:0003677 (DNA binding), GO:0046983 (protein dimerization activity)
Glyma.18G053600	glyma.Gm18	4636754	4637401	MADS-box transcription factor family protein; IPR002100 (Transcription factor, MADS-box); GO:0003677 (DNA binding), GO:0046983 (protein dimerization activity)
Glyma.18G053800	glyma.Gm18	4659563	4660731	MADS-box transcription factor family protein; IPR002100 (Transcription factor, MADS-box); GO:0003677 (DNA binding), GO:0046983 (protein dimerization activity)
Glyma.18G105800	glyma.Gm18	11773373	11782733	MADS-box transcription factor family protein; IPR002100 (Transcription factor, MADS-box), IPR002487 (Transcription factor, K-box); GO:0003677 (DNA binding), GO:0003700 (sequence-specific DNA binding transcription factor activity), GO:0005634 (nucleus), GO:0046983 (protein dimerization activity)
Glyma.18G143800	glyma.Gm18	23164281	23164830	MADS-box transcription factor 22-like [Glycine max]; IPR002100 (Transcription factor, MADS-box); GO:0003677 (DNA binding), GO:0046983 (protein dimerization activity)
Glyma.18G224300	glyma.Gm18	51188484	51193869	MADS-box transcription factor family protein; IPR002100 (Transcription factor, MADS-box), IPR002487 (Transcription factor, K-box); GO:0003677 (DNA binding), GO:0003700 (sequence-specific DNA binding transcription factor activity), GO:0005634 (nucleus), GO:0046983 (protein dimerization activity)
Glyma.18G224500	glyma.Gm18	51203135	51222128	MADS-box transcription factor 6 [Glycine max]; IPR002100 (Transcription factor, MADS-box), IPR002487 (Transcription factor, K-box); GO:0003677 (DNA binding), GO:0003700 (sequence-specific DNA binding transcription factor activity), GO:0005634 (nucleus), GO:0046983 (protein dimerization activity)
Glyma.18G273500	glyma.Gm18	55619765	55625860	MADS-box transcription factor family protein; IPR002100 (Transcription factor, MADS-box), IPR002487 (Transcription factor, K-box); GO:0003677 (DNA binding), GO:0003700 (sequence-specific DNA binding transcription factor activity), GO:0005634 (nucleus), GO:0046983 (protein dimerization activity)
Glyma.18G273600	glyma.Gm18	55638208	55646547	MADS-box transcription factor 6 [Glycine max]; IPR002100 (Transcription factor, MADS-box), IPR002487 (Transcription factor, K-box); GO:0003677 (DNA binding), GO:0003700 (sequence-specific DNA binding transcription factor activity), GO:0005634 (nucleus), GO:0046983 (protein dimerization activity)
Glyma.19G034500	glyma.Gm19	4508550	4514968	MADS-box transcription factor family protein; IPR002100 (Transcription factor, MADS-box), IPR002487 (Transcription factor, K-box); GO:0003677 (DNA binding), GO:0003700 (sequence-specific DNA binding transcription factor activity), GO:0005634 (nucleus), GO:0046983 (protein dimerization activity)
Glyma.19G034600	glyma.Gm19	4531975	4549417	MADS-box transcription factor 6 [Glycine max]; IPR002100 (Transcription factor, MADS-box), IPR002487 (Transcription factor, K-box); GO:0003677 (DNA binding), GO:0003700 (sequence-specific DNA binding transcription factor activity), GO:0005634 (nucleus), GO:0046983 (protein dimerization activity)
Glyma.19G045900	glyma.Gm19	6897026	6898660	MADS-box transcription factor 20-like [Glycine max]; IPR002100 (Transcription factor, MADS-box); GO:0003677 (DNA binding), GO:0046983 (protein dimerization activity)
Glyma.19G047500	glyma.Gm19	7452175	7452460	MADS-box transcription factor family protein; IPR002100 (Transcription factor, MADS-box); GO:0003677 (DNA binding), GO:0046983 (protein dimerization activity)
Glyma.19G047600	glyma.Gm19	7460679	7462076	MADS-box transcription factor family protein; IPR002100 (Transcription factor, MADS-box); GO:0003677 (DNA binding), GO:0046983 (protein dimerization activity)
Glyma.19G051700	glyma.Gm19	8438951	8439887	MADS-box transcription factor family protein; IPR002100 (Transcription factor, MADS-box); GO:0003677 (DNA binding), GO:0046983 (protein dimerization activity)
Glyma.20G001900	glyma.Gm20	206067	209996	MADS-box transcription factor 6 [Glycine max]; IPR002100 (Transcription factor, MADS-box), IPR002487 (Transcription factor, K-box); GO:0003677 (DNA binding), GO:0003700 (sequence-specific DNA binding transcription factor activity), GO:0005634 (nucleus), GO:0046983 (protein dimerization activity)
Glyma.20G034000	glyma.Gm20	4655938	4664465	DNA-binding protein n=1 Tax=Arabidopsis thaliana RepID=Q9C785_ARATH; IPR002100 (Transcription factor, MADS-box); GO:0003677 (DNA binding), GO:0046983 (protein dimerization activity)
Glyma.20G050400	glyma.Gm20	10554237	10554863	MADS-box transcription factor family protein; IPR002100 (Transcription factor, MADS-box); GO:0003677 (DNA binding), GO:0046983 (protein dimerization activity)
Glyma.20G136700	glyma.Gm20	37637703	37638384	MADS-box transcription factor family protein; IPR002100 (Transcription factor, MADS-box); GO:0003677 (DNA binding), GO:0046983 (protein dimerization activity)
Glyma.20G136800	glyma.Gm20	37646027	37647771	MADS-box transcription factor family protein; IPR002100 (Transcription factor, MADS-box); GO:0003677 (DNA binding), GO:0046983 (protein dimerization activity)
Glyma.20G153700	glyma.Gm20	39269649	39276137	MADS-box transcription factor 17-like [Glycine max]; IPR002100 (Transcription factor, MADS-box), IPR002487 (Transcription factor, K-box); GO:0003677 (DNA binding), GO:0003700 (sequence-specific DNA binding transcription factor activity), GO:0005634 (nucleus), GO:0046983 (protein dimerization activity)
Glyma.U013000	glyma.scaffold_21	693849	694617	agamous-like MADS-box protein AGL80-like [Glycine max]; IPR002100 (Transcription factor, MADS-box); GO:0003677 (DNA binding), GO:0046983 (protein dimerization activity)
Glyma.U018000	glyma.scaffold_21	3029966	3036810	MADS-box transcription factor 6 [Glycine max]; IPR002100 (Transcription factor, MADS-box), IPR002487 (Transcription factor, K-box); GO:0003677 (DNA binding), GO:0003700 (sequence-specific DNA binding transcription factor activity), GO:0005634 (nucleus), GO:0046983 (protein dimerization activity)
Glyma.U024400	glyma.scaffold_22	1206873	1207815	SRF-type transcription factor (DNA-binding and dimerization domain) protein; IPR002100 (Transcription factor, MADS-box); GO:0003677 (DNA binding), GO:0046983 (protein dimerization activity)
Glyma.U024500	glyma.scaffold_22	1223853	1224291	agamous-like MADS-box protein AGL80-like [Glycine max]; IPR002100 (Transcription factor, MADS-box); GO:0003677 (DNA binding), GO:0046983 (protein dimerization activity)
