# Supplementary material for: Control of the Rhizobia Nitrogen-Fixing Symbiosis by Common Bean MADS-Domain/AGL Transcription Factors
Source: Front Plant Sci. 2021 Jun 7;12:679463. doi: 10.3389/fpls.2021.679463 (PMC8216239; doi:10.3389/fpls.2021.679463)
Supplement: Supplementary file 2 [file Table_2.XLSX]

## Sheet: Hoja1
Table S2. Primers used for qRT-PCR expression analysis
Gene ID	Primer sequences for qRT-PCR
	Forward Primer (5´-3´)		Reverse Primer (5´-3´)
Phvul.002G143866	ACA CCA TTC TTC CCT TGC AC		CAA TCA CAA TCT TGC CCC TT
Phvul.002G147600/PvSVP_like	ACG TGG CGG GCA TAG TTA AT		CAT AGT CCT GGG GAG GTC CA
Phvul.002G212450	GTG ACA GGG TTC GCT TCC TT		AGG ACA ATG CAT CCC TTG GA
Phvul.002G215500	ACG CGA GGA CAA TGA AAA AC		TGC TAT GTG CAG CTC AAT CC
Phvul.003G182700	CCA ACG GTA TGA GAG GCA TT		GCA TGG TTT GGT TCT TTC GT
Phvul.003G213600	GAA CCA CCA ATC CAT CCA TC		GTT TTC CCC CTC ACC ATT TT
Phvul.004G123500	ACG AAT CTC TTG AGC GGA CA		CAG CTC GTG CCA TGA GTT TC
Phvul.006G200350	ATC GAC AAC TCC ACT AGC CG		CAA GCC CTG TCT TCT TCC AG
Phvul.007G065100	GCT GAA CCT CAA TCG GAG CA		TAG GTG CTT CCG AGC TTG TG
Phvul.008G027800/PvFUL_like	TGA CTG AAC GTC CAC AGA GC		CTT CAC CCC TTT CCT CCA CC
Phvul.008G073800/PvSOC1_like	GAA GGC TCA ATT TTG GTG GA		CAA AGG CCT TCT TCA GCA AC
Phvul.008G183700/PvAGL16_like	TTC GTG GTG TCC GTA TGA AA		GCT TAG CTG GAG ATT CAC GG
Phvul.009G037300/PvAGL24_like	TCT ACC GGG AAG CTC TTT GA		CAT CGC CTT TCA TCC AAC TT
Phvul.009G203400	ATG TTC GTC TCC CAC ACA CA		CTT TGA TCC ACT CCC ACG AT
Phvul.010G088050	GTT GGG AAC ACA AGG TGG AT		GCA AAT ATG AGC CCT CCA AG
Phvul.011G005800/PvXAL1_like	GCA GCA ACC TCG AAG CTA GT		TGT CTG TGC ACT GGG TTC TC
Phvul.003G162150/ PvENOD93	TTC CCT GGA TCA AAA GTT GG		AAT ATG CTG CTC CAG CCA CT
Phvul.002G064166/ PvENOD40	GGG TCC TTA CCC CTC ACA CT		TGT AGC CAA AGC CTC TCA TCC
Phvul.009G115800/ PvNIN	GGG AGA AGA GGC GTA CGA AG		GTT GTG GGA CAC ACT CCG AT
Phvul.009G122700/PvNSP2	GAC GGT TAT CGG GTA GAG GAG		CGG AGG AAG AAG AAG TCC AAA
Phvul.003G074000/PvFNSII	GAG GAC GAG ACC ATG GAG AT		TCC CCA CAA CAC TGT ACA CC
Phvul.009G090700/ PvFLOT2	GGA ACC CTG TCA GAC AAA ACA		TTC ACG AAT CCA AAA CAA CC
Phvul.005G096901/PvRIC1	TAT TGC GGA CAG CCA TCA TCA		TCC CTC TGG TGC GAG TCT AT
Phvul.001G094400/ PvTML	AGG AGA GTG AAA ATG GCA AGG		GGG AAA AGA TAG CAC TTG AGG TT
